# Supplementary material for: 1,4-Diazo­niabicyclo­[2.2.2]octane tetra­bromidocuprate(II) monohydrate
Source: Acta Crystallogr Sect E Struct Rep Online. 2011 Feb 23;67(Pt 3):m371. doi: 10.1107/S1600536811005289 (PMC3051942; doi:10.1107/S1600536811005289)
Supplement: Supplementary file 1 [file e-67-0m371-sup1.cif]

##############################################################################
###                                                                        ###
###        Electronic paper (Acta Crystallographica Section E)             ###
###                                                                        ###
##############################################################################
#                                                                            #
# This CIF contains the data in a paper accepted for publication in Acta     #
# Crystallographica Section E. It conforms to the requirements of Notes      #
# for Authors for Section E, and has been peer reviewed under the auspices   #
# of the IUCr Commission on Journals.                                        #
#                                                                            #
# Full details of the Crystallographic Information File format               #
# are given in the paper "The Crystallographic Information File (CIF):       #
# a New Standard Archive File for Crystallography" by S. R. Hall, F. H.      #
# Allen and I. D. Brown [Acta Cryst. (1991), A47, 655-685].                  #
#                                                                            #
# The current version of the core CIF dictionary is obtainable from          #
# ftp://ftp.iucr.org/pub/cif_core.dic. The current version number is 2.4.    #
#                                                                            #
# Software is freely available for graphical display of the structure(s) in  #
# this CIF.  For information consult the CIF home page http://www.iucr.org/  #
# cif/home.html                                                              #
#                                                                            #
# This file may be used for bona fide research purposes within the           #
# scientific community so long as proper attribution is given to the journal # 
# article from which it was obtained.                                        #
#                                                                            #
##############################################################################
                                             
data_I
_audit_creation_method     SHELXL-97
_chemical_name_systematic
;
1,4-Diazoniabicyclo[2.2.2]octane tetrabromidocuprate(II) monohydrate
;
_chemical_name_common     ?
_chemical_formula_moiety     'C6 H14 N2 2+, Br4 Cu 2-, H2 O'
_chemical_formula_sum     'C6 H16 Br4 Cu N2 O'
_chemical_formula_iupac     '(C6 H14 N2) [Cu Br4], H2 O'
_chemical_formula_weight     515.39
_chemical_melting_point     ?
_symmetry_cell_setting     monoclinic
_symmetry_space_group_name_H-M     'P 21/c'
_symmetry_space_group_name_Hall     '-P 2ybc'
loop_
    _symmetry_equiv_pos_as_xyz
    'x, y, z'
    '-x, y+1/2, -z+1/2'
    '-x, -y, -z'
    'x, -y-1/2, z-1/2'
_cell_length_a     9.5171(19)
_cell_length_b     9.5341(19)
_cell_length_c     14.952(3)
_cell_angle_alpha     90.00
_cell_angle_beta     93.93(3)
_cell_angle_gamma     90.00
_cell_volume     1353.5(5)
_cell_formula_units_Z     4
_cell_measurement_reflns_used     2622
_cell_measurement_theta_min     3.04
_cell_measurement_theta_max     27.485
_cell_measurement_temperature     298(2)
_exptl_crystal_description     polyhedron
_exptl_crystal_colour     brown
_exptl_crystal_size_max     0.20
_exptl_crystal_size_mid     0.20
_exptl_crystal_size_min     0.20
_exptl_crystal_density_diffrn     2.529
_exptl_crystal_density_meas     ?
_exptl_crystal_density_method     'not measured'
_exptl_crystal_F_000     972
_exptl_absorpt_coefficient_mu     13.396
_exptl_absorpt_correction_type     multi-scan
_exptl_absorpt_process_details     '(CrystalClear; Rigaku, 2005)'
_exptl_absorpt_correction_T_min     0.055
_exptl_absorpt_correction_T_max     0.086
_exptl_special_details
;
;
_diffrn_ambient_temperature     298(2)
_diffrn_radiation_type     MoK\a
_diffrn_radiation_wavelength     0.71073
_diffrn_radiation_source     'fine-focus sealed tube'
_diffrn_radiation_monochromator     graphite
_diffrn_measurement_device_type     'Rigaku SCXmini'
_diffrn_measurement_method     \w
_diffrn_detector_area_resol_mean     13.6612
_diffrn_reflns_number     13570
_diffrn_reflns_av_R_equivalents     0.1238
_diffrn_reflns_av_sigmaI/netI     0.1020
_diffrn_reflns_theta_min     3.03
_diffrn_reflns_theta_max     27.48
_diffrn_reflns_theta_full     27.48
_diffrn_measured_fraction_theta_max     0.999
_diffrn_measured_fraction_theta_full     0.999
_diffrn_reflns_limit_h_min     -12
_diffrn_reflns_limit_h_max     12
_diffrn_reflns_limit_k_min     -12
_diffrn_reflns_limit_k_max     12
_diffrn_reflns_limit_l_min     -19
_diffrn_reflns_limit_l_max     19
_diffrn_standards_number     0
_diffrn_standards_interval_count     .
_diffrn_standards_interval_time     .
_diffrn_standards_decay_%     ?
_refine_special_details
;
Refinement of <i>F</i>^2^ against ALL reflections. The weighted <i>R</i>-factor
<i>wR</i> and goodness of fit <i>S</i> are based on <i>F</i>^2^, conventional
<i>R</i>-factors <i>R</i> are based on <i>F</i>, with <i>F</i> set to zero for
negative <i>F</i>^2^. The threshold expression of <i>F</i>^2^ >
\s(<i>F</i>^2^) is used only for calculating <i>R</i>-factors(gt) <i>etc</i>.
and is not relevant to the choice of reflections for refinement.
<i>R</i>-factors based on <i>F</i>^2^ are statistically about twice as large
as those based on <i>F</i>, and <i>R</i>- factors based on ALL data will be
even larger.
;
_reflns_number_total     3111
_reflns_number_gt     2285
_reflns_threshold_expression     I>2\s(I)
_refine_ls_structure_factor_coef     Fsqd
_refine_ls_matrix_type     full
_refine_ls_R_factor_all     0.0753
_refine_ls_R_factor_gt     0.0521
_refine_ls_wR_factor_gt     0.1089
_refine_ls_wR_factor_ref     0.1163
_refine_ls_goodness_of_fit_ref     1.095
_refine_ls_restrained_S_all     1.095
_refine_ls_number_reflns     3111
_refine_ls_number_parameters     128
_refine_ls_number_restraints     0
_refine_ls_hydrogen_treatment     constr
_refine_ls_weighting_scheme     calc
_refine_ls_weighting_details
         'calc w=1/[\s^2^(Fo^2^)+(0.0225P)^2^+2.0506P] where P=(Fo^2^+2Fc^2^)/3'
_atom_sites_solution_hydrogens     geom
_atom_sites_solution_primary     direct
_atom_sites_solution_secondary     difmap
_refine_ls_shift/su_max     0.000
_refine_ls_shift/su_mean     0.000
_refine_diff_density_max     1.223
_refine_diff_density_min     -1.290
_refine_ls_extinction_method     '<i>SHELXL97</i> (Sheldrick, 2008)'
_refine_ls_extinction_coef     0.0204(7)
_refine_ls_extinction_expression
                                  'Fc^*^=kFc[1+0.001xFc^2^\l^3^/sin(2\q)]^-1/4^'
loop_
    _atom_type_symbol
    _atom_type_description
    _atom_type_scat_dispersion_real
    _atom_type_scat_dispersion_imag
    _atom_type_scat_source
    'C' 'C' 0.0033 0.0016
                         'International Tables Vol C Tables 4.2.6.8 and 6.1.1.4'
    'H' 'H' 0.0000 0.0000
                         'International Tables Vol C Tables 4.2.6.8 and 6.1.1.4'
    'N' 'N' 0.0061 0.0033
                         'International Tables Vol C Tables 4.2.6.8 and 6.1.1.4'
    'Cu' 'Cu' 0.3201 1.2651
                         'International Tables Vol C Tables 4.2.6.8 and 6.1.1.4'
    'Br' 'Br' -0.2901 2.4595
                         'International Tables Vol C Tables 4.2.6.8 and 6.1.1.4'
    'O' 'O' 0.0106 0.0060
                         'International Tables Vol C Tables 4.2.6.8 and 6.1.1.4'
_computing_data_collection     '<i>CrystalClear</i> (Rigaku, 2005)'
_computing_cell_refinement     '<i>CrystalClear</i> (Rigaku, 2005)'
_computing_data_reduction     '<i>CrystalClear</i> (Rigaku, 2005)'
_computing_structure_solution     '<i>SHELXS97</i> (Sheldrick, 2008)'
_computing_structure_refinement     '<i>SHELXL97</i> (Sheldrick, 2008)'
_computing_molecular_graphics     '<i>SHELXTL</i> (Sheldrick, 2008)'
_computing_publication_material     '<i>SHELXTL</i> (Sheldrick, 2008)'
loop_
    _atom_site_type_symbol
    _atom_site_label
    _atom_site_fract_x
    _atom_site_fract_y
    _atom_site_fract_z
    _atom_site_U_iso_or_equiv
    _atom_site_adp_type
    _atom_site_calc_flag
    _atom_site_refinement_flags
    _atom_site_occupancy
    _atom_site_disorder_assembly
    _atom_site_disorder_group
    Br Br1 0.13288(8) 1.07551(7) -0.32168(5) 0.0252(2) Uani d . 1 . .
    Br Br2 0.47455(8) 1.29945(9) -0.17676(5) 0.0294(3) Uani d . 1 . .
    Br Br3 0.24026(10) 1.44329(8) -0.35401(5) 0.0343(3) Uani d . 1 . .
    Br Br4 0.12020(9) 1.24314(8) -0.10831(5) 0.0291(2) Uani d . 1 . .
    C C1 0.2071(9) 0.7578(7) -0.1967(5) 0.0250(18) Uani d . 1 . .
    H H1A 0.1136 0.7276 -0.2186 0.030 Uiso calc R 1 . .
    H H1B 0.2588 0.7837 -0.2479 0.030 Uiso calc R 1 . .
    C C2 0.2812(10) 0.6413(8) -0.1464(5) 0.039(2) Uani d . 1 . .
    H H2A 0.2182 0.5619 -0.1423 0.046 Uiso calc R 1 . .
    H H2B 0.3620 0.6113 -0.1776 0.046 Uiso calc R 1 . .
    C C3 0.1196(8) 0.8404(8) -0.0560(5) 0.0221(17) Uani d . 1 . .
    H H3A 0.0265 0.8058 -0.0751 0.027 Uiso calc R 1 . .
    H H3B 0.1094 0.9204 -0.0170 0.027 Uiso calc R 1 . .
    C C4 0.2029(9) 0.7281(8) -0.0075(6) 0.032(2) Uani d . 1 . .
    H H4A 0.2322 0.7602 0.0524 0.039 Uiso calc R 1 . .
    H H4B 0.1444 0.6456 -0.0023 0.039 Uiso calc R 1 . .
    C C5 0.3414(8) 0.9335(7) -0.1063(5) 0.0265(19) Uani d . 1 . .
    H H5A 0.3357 1.0120 -0.0654 0.032 Uiso calc R 1 . .
    H H5B 0.3896 0.9644 -0.1579 0.032 Uiso calc R 1 . .
    C C6 0.4211(9) 0.8136(8) -0.0601(6) 0.040(2) Uani d . 1 . .
    H H6A 0.5019 0.7893 -0.0932 0.048 Uiso calc R 1 . .
    H H6B 0.4551 0.8418 -0.0001 0.048 Uiso calc R 1 . .
    Cu Cu1 0.24156(9) 1.27018(9) -0.24116(6) 0.0190(3) Uani d . 1 . .
    N N1 0.1962(6) 0.8822(6) -0.1354(4) 0.0164(13) Uani d . 1 . .
    H H1C 0.1478 0.9520 -0.1654 0.020 Uiso calc R 1 . .
    N N2 0.3277(6) 0.6913(6) -0.0552(4) 0.0204(14) Uani d . 1 . .
    H H2C 0.3753 0.6211 -0.0251 0.024 Uiso calc R 1 . .
    O O1W 0.6324(6) 0.5717(5) -0.0241(3) 0.0316(14) Uani d . 1 . .
    H H1WA 0.6670 0.5956 0.0276 0.047 Uiso d R 1 . .
    H H1WB 0.6832 0.6044 -0.0638 0.047 Uiso d R 1 . .
loop_
    _atom_site_aniso_label
    _atom_site_aniso_U_11
    _atom_site_aniso_U_22
    _atom_site_aniso_U_33
    _atom_site_aniso_U_12
    _atom_site_aniso_U_13
    _atom_site_aniso_U_23
    Br1 0.0381(5) 0.0188(4) 0.0181(5) -0.0005(3) -0.0012(4) -0.0011(3)
    Br2 0.0251(4) 0.0452(5) 0.0177(5) 0.0018(4) 0.0000(3) 0.0023(4)
    Br3 0.0557(6) 0.0281(5) 0.0180(5) -0.0065(4) -0.0067(4) 0.0144(4)
    Br4 0.0378(5) 0.0327(5) 0.0182(5) 0.0007(4) 0.0138(4) 0.0031(3)
    C1 0.037(5) 0.028(4) 0.010(4) -0.003(4) 0.002(3) -0.008(3)
    C2 0.077(7) 0.025(5) 0.015(5) 0.015(5) 0.009(5) -0.004(4)
    C3 0.027(4) 0.029(4) 0.010(4) 0.003(3) 0.003(3) -0.004(3)
    C4 0.046(5) 0.029(5) 0.024(5) 0.009(4) 0.012(4) 0.010(4)
    C5 0.035(4) 0.017(4) 0.026(5) -0.007(3) -0.007(4) 0.006(3)
    C6 0.029(5) 0.035(5) 0.054(6) -0.001(4) -0.011(4) 0.029(5)
    Cu1 0.0288(5) 0.0193(5) 0.0087(5) -0.0016(4) 0.0003(4) 0.0041(4)
    N1 0.020(3) 0.019(3) 0.011(3) 0.005(3) -0.002(2) 0.007(3)
    N2 0.037(4) 0.011(3) 0.013(3) 0.006(3) -0.002(3) 0.008(3)
    O1W 0.045(3) 0.027(3) 0.023(3) 0.000(3) 0.008(3) 0.010(2)
_geom_special_details
;
All e.s.d.'s (except the e.s.d. in the dihedral angle between two l.s. planes)
are estimated using the full covariance matrix. The cell e.s.d.'s are taken
into account individually in the estimation of e.s.d.'s in distances, angles
and torsion angles; correlations between e.s.d.'s in cell parameters are only
used when they are defined by crystal symmetry. An approximate (isotropic)
treatment of cell e.s.d.'s is used for estimating e.s.d.'s involving l.s.
planes.
;
loop_
    _geom_bond_atom_site_label_1
    _geom_bond_atom_site_label_2
    _geom_bond_site_symmetry_2
    _geom_bond_distance
    _geom_bond_publ_flag
    Br1 Cu1 . 2.4070(12) ?
    Br2 Cu1 . 2.3726(13) ?
    Br3 Cu1 . 2.3598(12) ?
    Br4 Cu1 . 2.3792(13) ?
    C1 C2 . 1.492(10) ?
    C1 N1 . 1.507(9) ?
    C1 H1A . 0.9700 ?
    C1 H1B . 0.9700 ?
    C2 N2 . 1.483(9) ?
    C2 H2A . 0.9700 ?
    C2 H2B . 0.9700 ?
    C3 N1 . 1.489(9) ?
    C3 C4 . 1.490(10) ?
    C3 H3A . 0.9700 ?
    C3 H3B . 0.9700 ?
    C4 N2 . 1.469(10) ?
    C4 H4A . 0.9700 ?
    C4 H4B . 0.9700 ?
    C5 N1 . 1.502(9) ?
    C5 C6 . 1.512(10) ?
    C5 H5A . 0.9700 ?
    C5 H5B . 0.9700 ?
    C6 N2 . 1.471(9) ?
    C6 H6A . 0.9700 ?
    C6 H6B . 0.9700 ?
    N1 H1C . 0.9100 ?
    N2 H2C . 0.9100 ?
    O1W H1WA . 0.8501 ?
    O1W H1WB . 0.8500 ?
loop_
    _geom_angle_atom_site_label_1
    _geom_angle_atom_site_label_2
    _geom_angle_atom_site_label_3
    _geom_angle_site_symmetry_1
    _geom_angle_site_symmetry_3
    _geom_angle
    _geom_angle_publ_flag
    C2 C1 N1 . . 109.2(6) ?
    C2 C1 H1A . . 109.8 ?
    N1 C1 H1A . . 109.8 ?
    C2 C1 H1B . . 109.8 ?
    N1 C1 H1B . . 109.8 ?
    H1A C1 H1B . . 108.3 ?
    N2 C2 C1 . . 109.0(6) ?
    N2 C2 H2A . . 109.9 ?
    C1 C2 H2A . . 109.9 ?
    N2 C2 H2B . . 109.9 ?
    C1 C2 H2B . . 109.9 ?
    H2A C2 H2B . . 108.3 ?
    N1 C3 C4 . . 107.9(6) ?
    N1 C3 H3A . . 110.1 ?
    C4 C3 H3A . . 110.1 ?
    N1 C3 H3B . . 110.1 ?
    C4 C3 H3B . . 110.1 ?
    H3A C3 H3B . . 108.4 ?
    N2 C4 C3 . . 110.9(6) ?
    N2 C4 H4A . . 109.5 ?
    C3 C4 H4A . . 109.5 ?
    N2 C4 H4B . . 109.5 ?
    C3 C4 H4B . . 109.5 ?
    H4A C4 H4B . . 108.1 ?
    N1 C5 C6 . . 108.0(6) ?
    N1 C5 H5A . . 110.1 ?
    C6 C5 H5A . . 110.1 ?
    N1 C5 H5B . . 110.1 ?
    C6 C5 H5B . . 110.1 ?
    H5A C5 H5B . . 108.4 ?
    N2 C6 C5 . . 109.6(6) ?
    N2 C6 H6A . . 109.7 ?
    C5 C6 H6A . . 109.7 ?
    N2 C6 H6B . . 109.7 ?
    C5 C6 H6B . . 109.7 ?
    H6A C6 H6B . . 108.2 ?
    Br3 Cu1 Br2 . . 99.61(5) ?
    Br3 Cu1 Br4 . . 133.92(5) ?
    Br2 Cu1 Br4 . . 99.64(5) ?
    Br3 Cu1 Br1 . . 101.57(4) ?
    Br2 Cu1 Br1 . . 130.64(5) ?
    Br4 Cu1 Br1 . . 96.75(4) ?
    C3 N1 C5 . . 110.3(5) ?
    C3 N1 C1 . . 109.4(5) ?
    C5 N1 C1 . . 109.4(6) ?
    C3 N1 H1C . . 109.2 ?
    C5 N1 H1C . . 109.2 ?
    C1 N1 H1C . . 109.2 ?
    C4 N2 C6 . . 110.2(6) ?
    C4 N2 C2 . . 108.8(6) ?
    C6 N2 C2 . . 110.7(6) ?
    C4 N2 H2C . . 109.0 ?
    C6 N2 H2C . . 109.0 ?
    C2 N2 H2C . . 109.0 ?
    H1WA O1W H1WB . . 109.5 ?
loop_
    _geom_hbond_atom_site_label_D
    _geom_hbond_atom_site_label_H
    _geom_hbond_atom_site_label_A
    _geom_hbond_site_symmetry_A
    _geom_hbond_distance_DH
    _geom_hbond_distance_HA
    _geom_hbond_distance_DA
    _geom_hbond_angle_DHA
    N2 H2C O1W . 0.91 2.49 3.121(8) 127
    N2 H2C O1W 3_665 0.91 1.98 2.788(7) 147
    O1W H1WA Br4 3_675 0.85 2.75 3.456(5) 141
    O1W H1WA Br2 3_675 0.85 2.86 3.461(5) 129
    O1W H1WB Br1 2_644 0.85 2.55 3.319(5) 152
    N1 H1C Br1 . 0.91 2.61 3.360(5) 140
    N1 H1C Br4 . 0.91 2.92 3.546(6) 127
data_global
_journal_date_recd_electronic     2011-01-24
_journal_date_accepted     2011-02-12
_journal_name_full     'Acta Crystallographica, Section E'
_journal_year     2011
_journal_volume     67
_journal_issue      3
_journal_page_first     m371
_journal_page_last     m371
_journal_paper_category     QM
_journal_coeditor_code     RZ2552
_publ_contact_author_name     'Yi Zhang'
_publ_contact_author_address
;
Ordered Matter Science Research Center, Southeast University,
Nanjing 211189, People's Republic of China
;
_publ_contact_author_email     'yizhang1980@yahoo.com.cn'
_publ_contact_author_fax     '86-25-52090626'
_publ_contact_author_phone     '86-25-52090626'
_publ_section_title
;
1,4-Diazoniabicyclo[2.2.2]octane tetrabromidocuprate(II) monohydrate
;
loop_
    _publ_author_name
    _publ_author_footnote
    _publ_author_address
    'Yi Zhang' .
;
Ordered Matter Science Research Center, Southeast University,
Nanjing 211189, People's Republic of China
;
    'Bo Wang' .
;
Ordered Matter Science Research Center, Southeast University,
Nanjing 211189, People's Republic of China
;
