# Supplementary material for: 1,4-Diazo­niabicyclo­[2.2.2]octane tetra­bromidocuprate(II) monohydrate
Source: Acta Crystallogr Sect E Struct Rep Online. 2011 Feb 23;67(Pt 3):m371. doi: 10.1107/S1600536811005289 (PMC3051942; doi:10.1107/S1600536811005289)
Supplement: Supplementary file 2 [file e-67-0m371-Isup2.hkl]

# 
# h,k,l, Fc-squared, Fo-squared, sigma(Fo-squared) and status flag 
# 
data_I
_shelx_title ' 1 in P2(1)/c' 
_shelx_refln_list_code          4 
_shelx_F_calc_maximum      372.23 
_exptl_crystal_F_000       972.00 
_reflns_d_resolution_high  0.7700 
 
loop_ 
 _symmetry_equiv_pos_as_xyz 
 'x, y, z' 
 '-x, y+1/2, -z+1/2' 
 '-x, -y, -z' 
 'x, -y-1/2, z-1/2' 
 
_cell_length_a     9.5171 
_cell_length_b     9.5341 
_cell_length_c    14.9521 
_cell_angle_alpha  90.000 
_cell_angle_beta   93.927 
_cell_angle_gamma  90.000 
 
_shelx_F_squared_multiplier     1.000 
 
loop_ 
 _refln_index_h 
 _refln_index_k 
 _refln_index_l 
 _refln_F_squared_calc 
 _refln_F_squared_meas 
 _refln_F_squared_sigma 
 _refln_observed_status 
   2   0   0    39774.39    36158.64   2960.19 o 
   3   0   0    79030.52    81772.95   4368.32 o 
   4   0   0      786.57      881.74     78.18 o 
   5   0   0    11298.95    11092.80    477.54 o 
   6   0   0     2275.31     2211.66    146.54 o 
   7   0   0       11.59       30.25     52.74 o 
   8   0   0    29442.51    33865.29   3630.11 o 
   9   0   0     7175.43     7501.10   1014.34 o 
  10   0   0     1682.85     1954.16    235.53 o 
  11   0   0     2452.78     2012.82    291.47 o 
  12   0   0      533.09      551.54    255.85 o 
   1   1   0    32273.45    30479.96    578.63 o 
   2   1   0    18371.40    18712.53    364.27 o 
   3   1   0     2070.89     2402.85     95.22 o 
   4   1   0     2966.26     3071.95    146.62 o 
   5   1   0     5378.19     5642.12    277.02 o 
   6   1   0    17624.38    15052.69   1043.68 o 
   7   1   0     5615.74     5938.41    342.62 o 
   8   1   0     4692.61     5399.22    368.00 o 
   9   1   0    17376.09    20149.43   1306.35 o 
  10   1   0      103.21       98.19     60.08 o 
  11   1   0      744.51      898.32    157.27 o 
  12   1   0     1539.66     1380.09    296.26 o 
   0   2   0    44364.55    39880.87   1896.44 o 
   1   2   0     1699.52     1985.50     60.28 o 
   2   2   0     4838.90     4608.63    273.81 o 
   3   2   0    14735.29    14130.05    496.91 o 
   4   2   0     3432.12     3575.01    112.24 o 
   5   2   0     6075.88     5855.67    181.98 o 
   6   2   0      127.16      169.88     36.40 o 
   7   2   0      412.81      515.06     60.73 o 
   8   2   0     1252.78     1226.67    121.70 o 
   9   2   0      951.02     1158.68    112.89 o 
  10   2   0      145.78      198.21     92.71 o 
  11   2   0        2.33      -91.68     98.57 o 
  12   2   0       66.19      176.89    136.54 o 
   1   3   0      574.43      767.52     33.11 o 
   2   3   0       48.82      152.66     25.79 o 
   3   3   0     1543.89     1580.66     65.48 o 
   4   3   0        6.13      152.08     27.03 o 
   5   3   0     3208.70     3484.58    170.40 o 
   6   3   0     2006.59     2121.27    122.02 o 
   7   3   0       49.97       66.66     31.28 o 
   8   3   0     2963.39     3131.20    348.13 o 
   9   3   0      294.43      324.62    104.14 o 
  10   3   0      321.11      308.45    115.08 o 
  11   3   0      531.39      717.10    160.98 o 
   0   4   0    27507.69    28787.41   1136.27 o 
   1   4   0      690.72      612.67     40.78 o 
   2   4   0     2279.25     2243.76    147.52 o 
   3   4   0     5583.63     5230.55    335.49 o 
   4   4   0     2458.81     2269.47     93.22 o 
   5   4   0      757.52      775.81     61.74 o 
   6   4   0     3106.96     2967.57    153.01 o 
   7   4   0      405.47      469.27    111.59 o 
   8   4   0     3430.07     3386.85    331.28 o 
   9   4   0     1770.34     1600.42    236.13 o 
  10   4   0      109.68       76.75    110.98 o 
  11   4   0      217.58       76.80    111.74 o 
   1   5   0    64817.38    67984.06   2320.15 o 
   2   5   0    19357.24    16831.11   1015.66 o 
   3   5   0      394.46      500.56    109.05 o 
   4   5   0      485.35      507.78     61.47 o 
   5   5   0      329.65      489.46     98.66 o 
   6   5   0     4736.71     4804.52    378.49 o 
   7   5   0    13643.44    13172.24    998.04 o 
   8   5   0      252.60      215.37    103.94 o 
   9   5   0     5804.50     5865.76    604.30 o 
  10   5   0     2866.31     3074.61    404.65 o 
  11   5   0        0.08      194.03    137.78 o 
   0   6   0    52236.25    49344.90   3420.07 o 
   1   6   0    14440.56    14961.50    519.23 o 
   2   6   0    13881.92    12963.14    490.47 o 
   3   6   0     7816.25     7301.05    443.48 o 
   4   6   0     3580.58     3669.43    181.01 o 
   5   6   0      669.81      743.40    128.52 o 
   6   6   0     2247.64     2160.34    248.49 o 
   7   6   0      915.00     1063.38    185.96 o 
   8   6   0     8554.16     8542.20    775.62 o 
   9   6   0     2084.75     1882.52    297.57 o 
  10   6   0      752.49     1001.68    260.65 o 
   1   7   0     1590.32     1715.61     99.19 o 
   2   7   0     3160.87     2812.99    117.13 o 
   3   7   0     2612.84     2370.23    194.51 o 
   4   7   0     1540.35     1556.61    136.51 o 
   5   7   0     2760.80     2483.05    280.74 o 
   6   7   0     2202.59     2251.05    287.03 o 
   7   7   0     2775.64     2590.67    337.47 o 
   8   7   0      336.02      357.95    152.88 o 
   9   7   0       89.06       60.62    115.91 o 
  10   7   0     1403.53     1372.78    295.72 o 
   0   8   0     4888.16     4661.59    351.95 o 
   1   8   0     2568.32     2539.49    140.05 o 
   2   8   0      107.80      192.92     62.07 o 
   3   8   0      302.39      551.74     93.92 o 
   4   8   0      567.41      684.24    162.29 o 
   5   8   0      162.48      378.58    123.16 o 
   6   8   0      544.32      765.37    193.67 o 
   7   8   0        6.14       46.06    106.16 o 
   8   8   0      178.89      267.79    150.84 o 
   9   8   0       37.40       -9.14    113.52 o 
   1   9   0       42.83       75.30     50.45 o 
   2   9   0       36.89      302.95    116.31 o 
   3   9   0      335.96      475.40     90.28 o 
   4   9   0      877.17     1036.22    193.56 o 
   5   9   0        8.07       55.06    105.94 o 
   6   9   0      654.19      822.86    199.72 o 
   7   9   0      789.94      746.80    212.25 o 
   8   9   0        3.21      118.12    145.29 o 
   0  10   0     2798.82     2561.49    278.52 o 
   1  10   0     2955.63     2634.69    243.32 o 
   2  10   0     4754.56     4407.46    656.45 o 
   3  10   0       39.30      142.17    116.96 o 
   4  10   0       53.24      109.67    108.87 o 
   5  10   0       20.39      162.45    132.38 o 
   6  10   0     1738.68     1421.92    282.77 o 
   7  10   0       55.54      144.51    147.09 o 
   1  11   0     4455.47     3950.27    651.83 o 
   2  11   0     3543.07     3389.76    535.13 o 
   3  11   0       15.00      131.88    128.98 o 
   4  11   0        1.62      169.06    145.09 o 
   5  11   0      694.50      450.71    187.14 o 
   0  12   0      726.42      416.42    450.32 o 
   1  12   0     1794.35     1327.72    374.22 o 
   2  12   0        5.53      -35.43    146.22 o 
   3  12   0      251.03      468.10    277.87 o 
 -12   1   1        9.92      -35.43    111.04 o 
 -11   1   1       49.06       77.08     78.09 o 
 -10   1   1      588.65      757.76    105.82 o 
  -9   1   1      309.74      318.04     67.61 o 
  -8   1   1     1989.57     1998.76    182.05 o 
  -7   1   1      653.44      845.70     95.04 o 
  -6   1   1        1.92        5.83     35.99 o 
  -5   1   1    30944.03    31779.23   1670.09 o 
  -4   1   1     3833.13     3987.65    210.03 o 
  -3   1   1    17548.60    15609.85   1017.48 o 
  -2   1   1    27055.63    24720.46   1120.32 o 
  -1   1   1      814.56     1015.47     47.01 o 
   1   1   1       20.57      382.20     12.64 o 
   2   1   1     1107.20     1607.79     53.31 o 
   3   1   1    19724.35    22016.55    696.84 o 
   4   1   1     6799.12     7306.62    227.37 o 
   5   1   1    11778.36    12926.27    496.50 o 
   6   1   1     9033.07     9512.20    400.15 o 
   7   1   1      289.62      261.00     54.59 o 
   8   1   1     1253.68     1211.05     89.41 o 
   9   1   1       20.68      -47.26     59.78 o 
  10   1   1      477.43      435.75    120.17 o 
  11   1   1       73.78       38.28     79.74 o 
  12   1   1      393.83      368.30    176.66 o 
 -12   2   1      105.03       32.01     95.23 o 
 -11   2   1      795.59     1055.84    183.01 o 
 -10   2   1       47.52       64.68     82.44 o 
  -9   2   1      227.94      184.72     69.38 o 
  -8   2   1       53.23      222.18     63.30 o 
  -7   2   1     2642.49     3104.73    190.86 o 
  -6   2   1     3757.69     3987.26    172.65 o 
  -5   2   1      133.59      272.67     54.74 o 
  -4   2   1    18026.39    17254.92    477.58 o 
  -3   2   1     6485.00     6442.69    332.27 o 
  -2   2   1        1.48      115.70     26.20 o 
  -1   2   1     9390.93     9280.57    204.86 o 
   0   2   1     4964.39     4689.00    184.56 o 
   1   2   1    15496.53    16678.71    326.74 o 
   2   2   1      942.82     1135.84     36.31 o 
   3   2   1    13502.13    13819.62    281.54 o 
   4   2   1    36570.48    35783.95   1314.24 o 
   5   2   1     5225.38     5559.73    206.70 o 
   6   2   1        4.46       14.61     28.72 o 
   7   2   1     8280.60     8312.94    348.83 o 
   8   2   1        3.22       21.92     62.57 o 
   9   2   1      214.84      270.09     69.96 o 
  10   2   1        4.25      -70.35     80.01 o 
  11   2   1       10.85       47.79     96.00 o 
  12   2   1      296.09      354.40    273.44 o 
 -11   3   1      203.56      211.21    108.55 o 
 -10   3   1      323.19      280.37    109.32 o 
  -9   3   1     1678.37     1780.58    225.04 o 
  -8   3   1     1030.00     1273.54    116.55 o 
  -7   3   1     4150.61     4107.45    210.66 o 
  -6   3   1     3685.13     3677.78    159.90 o 
  -5   3   1     1945.12     2196.03    104.32 o 
  -4   3   1     7147.21     6930.69    240.62 o 
  -3   3   1      729.18      813.48     54.12 o 
  -2   3   1      229.90      314.64     23.73 o 
  -1   3   1     5041.59     4946.15    333.76 o 
   0   3   1     2710.09     2866.49    158.86 o 
   1   3   1     1595.11     1605.12     65.43 o 
   2   3   1     3876.08     4355.52    315.60 o 
   3   3   1     1131.81     1051.81     79.58 o 
   4   3   1     2334.35     2381.41    101.28 o 
   5   3   1      180.94      192.30     38.55 o 
   6   3   1     1330.36     1257.45     64.13 o 
   7   3   1      115.37       83.65     71.17 o 
   8   3   1      676.57      806.47    130.64 o 
   9   3   1     1425.99     1521.56    191.47 o 
  10   3   1     1101.87     1077.21    178.80 o 
  11   3   1      239.86      211.66    118.98 o 
 -11   4   1      119.29      439.85    237.90 o 
 -10   4   1      724.32     1097.76    207.09 o 
  -9   4   1       85.01      226.61    110.99 o 
  -8   4   1      215.83      439.55    116.50 o 
  -7   4   1      538.30      551.88     76.15 o 
  -6   4   1     3372.43     3128.67    178.69 o 
  -5   4   1     2140.69     2146.23    122.01 o 
  -4   4   1     4839.72     4669.97    184.81 o 
  -3   4   1    31103.69    28888.84   1248.11 o 
  -2   4   1     6087.25     6260.79    266.54 o 
  -1   4   1     1200.43     1385.62     77.78 o 
   0   4   1    12889.30    13536.04    580.58 o 
   1   4   1      328.40      451.03     41.59 o 
   2   4   1    15652.82    16837.65    741.11 o 
   3   4   1     4208.40     4052.26    181.88 o 
   4   4   1      340.54      260.49     39.86 o 
   5   4   1    29620.03    29510.17   1808.80 o 
   6   4   1     1812.86     1812.50    181.44 o 
   7   4   1      587.79      724.67    136.85 o 
   8   4   1     3399.60     3178.77    324.04 o 
   9   4   1      193.25      188.89    108.55 o 
  10   4   1       55.56       34.66    102.82 o 
  11   4   1      185.79      210.73    142.01 o 
 -11   5   1       59.21       44.28    120.31 o 
 -10   5   1       65.14      -80.77    114.95 o 
  -9   5   1     3824.04     3916.58    426.11 o 
  -8   5   1      513.40      582.96    139.72 o 
  -7   5   1     2918.21     2685.49    273.66 o 
  -6   5   1     4262.27     4009.78    231.44 o 
  -5   5   1      560.28      359.05     53.58 o 
  -4   5   1    15879.39    14598.10    617.67 o 
  -3   5   1      611.34      532.75     60.22 o 
  -2   5   1      782.11      715.21     36.28 o 
  -1   5   1    18387.09    17620.53    568.08 o 
   0   5   1       55.02      126.66     27.72 o 
   1   5   1     1143.47     1137.60     60.28 o 
   2   5   1      869.32      810.27     68.66 o 
   3   5   1      245.27      225.49     40.91 o 
   4   5   1      443.57      513.08     95.12 o 
   5   5   1      397.44      436.18    100.76 o 
   6   5   1     1375.46     1358.14    241.30 o 
   7   5   1      209.31      268.51    105.59 o 
   8   5   1     2660.53     2478.64    308.54 o 
   9   5   1     2733.39     2683.46    356.18 o 
  10   5   1       50.84      319.80    200.65 o 
  11   5   1      636.84      947.95    234.51 o 
 -10   6   1     1549.88     1592.46    296.76 o 
  -9   6   1      318.09      384.80    151.04 o 
  -8   6   1     1047.22     1062.06    196.90 o 
  -7   6   1      374.50      405.73    124.87 o 
  -6   6   1     3646.05     3423.95    333.04 o 
  -5   6   1        0.56      -15.23     39.22 o 
  -4   6   1    17577.89    18555.10    908.12 o 
  -3   6   1      170.55       88.77     56.42 o 
  -2   6   1     4572.14     4694.38    230.43 o 
  -1   6   1    12855.03    12963.94    466.94 o 
   0   6   1    14930.78    15485.56    559.78 o 
   1   6   1     1561.34     1472.35     72.04 o 
   2   6   1       42.60       53.64     36.13 o 
   3   6   1     6193.25     5862.27    311.49 o 
   4   6   1    20797.90    21602.86    896.45 o 
   5   6   1       17.71      125.90     82.52 o 
   6   6   1      178.26      280.47    110.70 o 
   7   6   1     4771.78     4503.25    448.10 o 
   8   6   1      883.99     1132.84    210.45 o 
   9   6   1       15.85       97.67    136.14 o 
  10   6   1       17.22       85.68    126.69 o 
 -10   7   1      601.06      441.35    188.84 o 
  -9   7   1      520.44      539.72    176.75 o 
  -8   7   1     2186.74     2023.51    351.52 o 
  -7   7   1        1.81        5.92     91.11 o 
  -6   7   1       13.82       87.55    106.55 o 
  -5   7   1    18113.51    18134.97   1369.94 o 
  -4   7   1        0.11       30.71     47.48 o 
  -3   7   1     4523.34     4619.32    412.06 o 
  -2   7   1    10327.62     9883.32    369.46 o 
  -1   7   1     1589.19     1481.18    103.51 o 
   0   7   1      407.97      420.50     55.70 o 
   1   7   1      409.22      416.21     58.42 o 
   2   7   1      799.88     1218.08    158.39 o 
   3   7   1    15305.32    15134.22    708.66 o 
   4   7   1     3719.77     4100.28    397.63 o 
   5   7   1    12210.38    12421.71    979.35 o 
   6   7   1     5281.06     5616.79    569.13 o 
   7   7   1       47.15      162.91    118.04 o 
   8   7   1     1917.65     1812.75    301.48 o 
   9   7   1      249.90      339.17    157.68 o 
  10   7   1      490.89      591.91    201.84 o 
  -9   8   1       43.52       -5.39    112.67 o 
  -8   8   1       61.80      188.43    137.98 o 
  -7   8   1      620.53      650.29    184.97 o 
  -6   8   1      285.82      288.24    128.61 o 
  -5   8   1      464.97      551.55    164.87 o 
  -4   8   1     5003.79     4781.80    297.96 o 
  -3   8   1       13.14       12.71     91.53 o 
  -2   8   1      272.74      270.70     78.80 o 
  -1   8   1     1534.07     1382.62    101.68 o 
   0   8   1      139.77      171.02     72.75 o 
   1   8   1     4849.44     4681.02    231.72 o 
   2   8   1        8.19      -15.32     50.63 o 
   3   8   1      278.54      421.97     85.26 o 
   4   8   1     8510.21     9253.82    762.91 o 
   5   8   1       10.01      369.74    131.02 o 
   6   8   1      192.28      242.73    125.02 o 
   7   8   1     1362.63     1372.75    354.03 o 
   8   8   1        0.88      149.16    146.73 o 
   9   8   1      275.31      302.77    179.53 o 
  -8   9   1       16.71       10.75    110.62 o 
  -7   9   1      145.84      451.10    195.05 o 
  -6   9   1        0.74       40.68    103.09 o 
  -5   9   1      171.72       76.56    104.37 o 
  -4   9   1     2224.86     2159.02    296.79 o 
  -3   9   1       72.13      288.04    163.52 o 
  -2   9   1      597.70      424.32     95.15 o 
  -1   9   1      680.25      773.20     90.47 o 
   0   9   1      271.93      265.86     59.33 o 
   1   9   1       45.42       60.15     60.82 o 
   2   9   1      391.93      527.83    144.63 o 
   3   9   1      217.17      314.72    109.70 o 
   4   9   1     1241.76     1384.89    253.22 o 
   5   9   1      124.31      159.14    117.36 o 
   6   9   1     1034.93     1146.14    234.13 o 
   7   9   1      227.56       28.96    118.04 o 
   8   9   1        0.22       51.32    125.63 o 
  -7  10   1      317.33      364.93    177.58 o 
  -6  10   1      207.64      385.32    167.26 o 
  -5  10   1      972.60     1176.06    243.74 o 
  -4  10   1       24.25       13.36     95.16 o 
  -3  10   1     5017.56     5107.27    794.56 o 
  -2  10   1     2704.76     2808.80    245.02 o 
  -1  10   1       52.44       23.57     76.88 o 
   0  10   1     3255.69     2971.99    249.14 o 
   1  10   1     1687.50     1604.31    173.87 o 
   2  10   1       19.34      -38.26    109.86 o 
   3  10   1        0.07       26.66    100.81 o 
   4  10   1       63.23       81.89    108.60 o 
   5  10   1      790.59      923.22    227.84 o 
   6  10   1      456.56      431.72    176.63 o 
   7  10   1        2.69      -95.67    144.55 o 
  -5  11   1      223.71      318.53    175.91 o 
  -4  11   1      347.67      303.31    160.64 o 
  -3  11   1     2600.15     2737.50    492.06 o 
  -2  11   1       33.02      -16.49    169.65 o 
  -1  11   1     3921.22     3580.35    631.06 o 
   0  11   1      963.50     1054.50    215.81 o 
   1  11   1     1763.82     1721.03    441.28 o 
   2  11   1      554.45      486.70    164.76 o 
   3  11   1      753.05      935.55    248.75 o 
   4  11   1       12.18      176.48    143.74 o 
   5  11   1     1381.97     1549.47    329.26 o 
  -3  12   1      885.54     1141.60    416.04 o 
  -2  12   1     2812.17     2691.83    674.92 o 
  -1  12   1      293.88     1085.41    534.90 o 
   0  12   1      146.38      356.61    427.45 o 
   1  12   1        7.67        5.26    160.25 o 
   2  12   1     1565.86     1911.68    577.24 o 
 -12   0   2       90.88       52.10    144.77 o 
 -11   0   2     1184.36     1238.70    205.17 o 
 -10   0   2     3972.28     4427.20    736.75 o 
  -9   0   2      139.59       49.95     78.72 o 
  -8   0   2       76.19        6.27     98.60 o 
  -7   0   2     2488.80     2960.73    232.41 o 
  -6   0   2    14864.89    16503.60    840.16 o 
  -5   0   2     1348.38     1586.49    108.63 o 
  -4   0   2    21109.60    22440.46    865.08 o 
  -3   0   2       79.64      137.81     24.00 o 
  -2   0   2     9233.23     8927.02    304.23 o 
  -1   0   2      864.46     1718.90    101.03 o 
   1   0   2      635.34      999.37     44.94 o 
   2   0   2     2151.48     2194.55     95.38 o 
   3   0   2    85232.02    94339.92   3959.60 o 
   4   0   2    24897.70    26992.75   1205.82 o 
   5   0   2      155.23      224.92     52.36 o 
   6   0   2     1242.55     1361.03    139.46 o 
   7   0   2     6396.77     6912.63    422.16 o 
   8   0   2    17123.65    17045.52   1076.84 o 
   9   0   2      180.83      143.49     90.66 o 
  10   0   2       93.82      168.23     90.00 o 
  11   0   2     5369.12     3930.84    497.03 o 
  12   0   2        0.11       50.09    180.09 o 
 -12   1   2      106.42      122.32    122.68 o 
 -11   1   2       89.93      132.52     88.38 o 
 -10   1   2      125.00      175.48     68.17 o 
  -9   1   2     2080.18     2315.05    153.50 o 
  -8   1   2     7399.47     7786.87    404.54 o 
  -7   1   2      106.17      177.95     40.54 o 
  -6   1   2     2080.34     2203.26    103.12 o 
  -5   1   2    40993.52    40965.30   1363.02 o 
  -4   1   2     2367.90     2396.81     89.16 o 
  -3   1   2     2670.85     3143.85    137.33 o 
  -2   1   2    24116.58    23652.24    904.24 o 
  -1   1   2    33036.10    34464.17    817.41 o 
   0   1   2     1323.18     1431.79     39.84 o 
   1   1   2    16871.80    17322.55    420.88 o 
   2   1   2    24490.89    25078.92    612.17 o 
   3   1   2    23669.43    24621.44    645.89 o 
   4   1   2     4795.15     5365.86    218.66 o 
   5   1   2       11.41       86.59     31.20 o 
   6   1   2       67.18       77.97     33.56 o 
   7   1   2      250.04      327.12     58.50 o 
   8   1   2       24.46      136.87     67.55 o 
   9   1   2     5378.85     5179.30    268.36 o 
  10   1   2      157.08      128.28     66.77 o 
  11   1   2        2.25        3.33     82.01 o 
  12   1   2     2105.05     2747.32    472.32 o 
 -12   2   2       22.98      -27.52     91.41 o 
 -11   2   2     1933.75     2259.36    302.81 o 
 -10   2   2       97.30      316.14    103.01 o 
  -9   2   2     5340.61     5611.37    409.87 o 
  -8   2   2      972.45     1254.53    116.17 o 
  -7   2   2    12742.58    12776.21    601.21 o 
  -6   2   2    20225.52    19605.23    812.01 o 
  -5   2   2     1101.56     1200.70     84.08 o 
  -4   2   2     7261.65     6669.50    358.62 o 
  -3   2   2     3581.43     3476.55    118.46 o 
  -2   2   2    16721.62    15914.61    838.19 o 
  -1   2   2    19778.93    19593.89    838.47 o 
   0   2   2     2980.99     2601.16     94.24 o 
   1   2   2   117661.65   120103.43   3555.80 o 
   2   2   2    26520.66    25918.91   1061.29 o 
   3   2   2     3046.40     3476.79    125.27 o 
   4   2   2    36808.19    37966.27   1004.36 o 
   5   2   2      119.05      130.24     28.27 o 
   6   2   2     6354.80     6098.32    219.10 o 
   7   2   2       15.63       39.65     28.47 o 
   8   2   2     4486.91     4205.03    245.49 o 
   9   2   2     6658.52     6009.70    363.58 o 
  10   2   2     1898.87     1937.47    239.93 o 
  11   2   2      653.77      881.13    191.56 o 
  12   2   2     1201.26      802.16    396.09 o 
 -11   3   2      266.21      176.10    106.50 o 
 -10   3   2       47.83       -2.22    100.79 o 
  -9   3   2     1273.81     1551.13    168.97 o 
  -8   3   2    21916.32    24307.82   1244.48 o 
  -7   3   2      483.48      590.93     70.15 o 
  -6   3   2     5319.40     5255.05    252.63 o 
  -5   3   2    37123.74    33841.71   2584.47 o 
  -4   3   2      984.05     1199.09    122.00 o 
  -3   3   2     5717.93     5795.09    244.91 o 
  -2   3   2     2373.64     2399.76     86.15 o 
  -1   3   2     2934.30     3183.01    140.54 o 
   0   3   2   138553.75   151726.59   5122.18 o 
   1   3   2    13019.01    13399.55    456.79 o 
   2   3   2    34300.33    32977.98   1166.04 o 
   3   3   2    57214.70    57369.82   1789.09 o 
   4   3   2     3866.97     3719.78    209.57 o 
   5   3   2      233.48      268.30     72.55 o 
   6   3   2      845.95      829.67     63.95 o 
   7   3   2     1581.23     1493.51    133.00 o 
   8   3   2     4487.91     4802.32    405.65 o 
   9   3   2     3580.02     3663.17    365.09 o 
  10   3   2     2126.26     2008.00    256.46 o 
  11   3   2     1372.70     1288.75    234.56 o 
 -11   4   2      375.78      278.18    138.80 o 
 -10   4   2       13.18       85.89    107.88 o 
  -9   4   2     1861.47     1922.52    251.80 o 
  -8   4   2       42.15      104.70     65.27 o 
  -7   4   2     4490.43     4917.36    314.30 o 
  -6   4   2    16050.51    15216.05    872.87 o 
  -5   4   2      369.56      354.79     34.76 o 
  -4   4   2     8558.22     8694.19    418.37 o 
  -3   4   2     8545.32     7230.78    468.28 o 
  -2   4   2     1525.45     1545.46     70.37 o 
  -1   4   2      469.13      495.90     35.84 o 
   0   4   2     5030.98     4790.27    185.50 o 
   1   4   2     9696.18     9317.02    456.50 o 
   2   4   2    20828.93    21019.78    606.12 o 
   3   4   2     8812.06     8685.57    311.90 o 
   4   4   2     8666.12     9170.61    536.96 o 
   5   4   2     3535.46     3587.11    270.40 o 
   6   4   2     1419.85     1560.93    178.78 o 
   7   4   2        1.35       52.32     78.61 o 
   8   4   2     1242.50     1091.18    186.22 o 
   9   4   2      805.07      989.03    189.21 o 
  10   4   2     1492.33     1465.71    251.89 o 
  11   4   2      551.50      656.16    190.82 o 
 -11   5   2      771.46      765.97    223.97 o 
 -10   5   2      176.46      473.67    162.19 o 
  -9   5   2      546.14      390.16    142.21 o 
  -8   5   2        0.30      100.27     93.31 o 
  -7   5   2     3327.14     2939.66    208.20 o 
  -6   5   2       88.14      109.94     49.85 o 
  -5   5   2     9657.55     8781.77    432.83 o 
  -4   5   2     2645.60     2597.05    145.64 o 
  -3   5   2     5306.27     5495.13    269.04 o 
  -2   5   2     1478.73     1505.32     64.78 o 
  -1   5   2     3446.63     3395.11    141.31 o 
   0   5   2     1355.84     1334.61     75.65 o 
   1   5   2    12127.71    11651.23    396.03 o 
   2   5   2    11635.17    12599.03    454.54 o 
   3   5   2     6357.58     6755.25    418.52 o 
   4   5   2     8634.32     8191.50    516.56 o 
   5   5   2        5.28      -59.53     81.64 o 
   6   5   2      253.22      253.80    146.27 o 
   7   5   2      146.74       27.44     82.86 o 
   8   5   2      321.03      641.00    164.76 o 
   9   5   2     1484.53     1531.84    253.86 o 
  10   5   2     1669.82     1558.31    272.85 o 
  11   5   2       42.68       78.32    121.14 o 
 -10   6   2      175.01      185.84    131.56 o 
  -9   6   2       55.51      180.28    168.50 o 
  -8   6   2      295.07      489.60    139.32 o 
  -7   6   2      131.71      355.20    189.84 o 
  -6   6   2      580.46      584.47     87.22 o 
  -5   6   2      437.79      458.04     66.66 o 
  -4   6   2     1048.70     1201.10     95.47 o 
  -3   6   2        5.94        0.56     19.32 o 
  -2   6   2     2421.17     2432.21    136.95 o 
  -1   6   2       20.18       41.67     33.11 o 
   0   6   2     6337.10     7028.49    337.78 o 
   1   6   2     5889.70     5990.86    231.97 o 
   2   6   2     6134.02     6515.82    411.20 o 
   3   6   2     3735.20     3459.11    285.04 o 
   4   6   2       75.27      176.37     88.75 o 
   5   6   2      511.98      503.23    124.35 o 
   6   6   2     1668.55     1432.78    213.70 o 
   7   6   2      544.44      375.61    132.56 o 
   8   6   2     1808.08     1667.72    272.01 o 
   9   6   2     1639.49     1852.57    300.40 o 
  10   6   2      628.88      713.74    210.71 o 
 -10   7   2       61.19      104.96    157.66 o 
  -9   7   2      645.62      907.17    277.71 o 
  -8   7   2      468.52      590.87    165.76 o 
  -7   7   2     1542.54     1809.25    288.32 o 
  -6   7   2     3295.79     3108.12    335.85 o 
  -5   7   2      799.64      851.70    102.72 o 
  -4   7   2     1486.80     1812.75    157.24 o 
  -3   7   2     1175.16     1252.04     96.07 o 
  -2   7   2     2780.88     2709.75    132.74 o 
  -1   7   2     2248.87     2393.76    136.68 o 
   0   7   2     4058.40     4088.47    194.70 o 
   1   7   2     3550.23     3267.75    167.68 o 
   2   7   2     1640.20     1850.56    135.90 o 
   3   7   2     1439.84     1649.35    130.69 o 
   4   7   2      843.26      882.63    164.65 o 
   5   7   2        4.40      161.14    110.25 o 
   6   7   2      409.73      473.45    148.10 o 
   7   7   2       47.53      103.71    109.97 o 
   8   7   2     1424.87     1269.68    247.59 o 
   9   7   2     1126.54     1078.88    248.37 o 
  10   7   2        1.53      -43.14    147.58 o 
  -9   8   2      442.33      435.56    181.18 o 
  -8   8   2       36.28      -59.14    112.03 o 
  -7   8   2     7870.98     7733.35    813.33 o 
  -6   8   2     1926.98     1978.41    270.28 o 
  -5   8   2      128.85        2.60     79.77 o 
  -4   8   2      254.14      306.68    105.74 o 
  -3   8   2     1556.64     1885.59    189.48 o 
  -2   8   2     5339.33     5611.92    287.71 o 
  -1   8   2     8779.96     8806.56    428.61 o 
   0   8   2      761.96      725.79     78.82 o 
   1   8   2    15630.29    14670.20    696.49 o 
   2   8   2    18996.52    20659.40   1194.73 o 
   3   8   2     4300.39     4324.87    395.80 o 
   4   8   2      891.64      765.41    165.87 o 
   5   8   2     2645.07     2742.53    346.38 o 
   6   8   2        1.71      -15.58     94.18 o 
   7   8   2     2687.54     2709.08    390.65 o 
   8   8   2      599.99      783.02    219.02 o 
   9   8   2      417.01      200.40    155.22 o 
  -8   9   2      972.19     1133.28    289.36 o 
  -7   9   2     2974.29     2924.09    454.19 o 
  -6   9   2     2572.12     2529.63    369.26 o 
  -5   9   2     2698.58     2749.99    352.55 o 
  -4   9   2     8480.36     9153.05    669.56 o 
  -3   9   2      709.67     1040.84    160.88 o 
  -2   9   2        6.43      -10.30     78.01 o 
  -1   9   2     7151.63     6554.42    354.04 o 
   0   9   2     3211.68     2829.96    182.73 o 
   1   9   2     2794.85     2719.33    209.38 o 
   2   9   2     2564.74     3017.73    260.12 o 
   3   9   2     3712.37     3799.27    408.35 o 
   4   9   2     5083.84     5014.87    529.32 o 
   5   9   2        0.95      -59.00    111.40 o 
   6   9   2     1006.17      948.69    227.32 o 
   7   9   2      547.96      456.74    187.88 o 
   8   9   2     1152.20     1209.64    308.37 o 
  -7  10   2      341.31      320.62    166.12 o 
  -6  10   2     1383.59     1455.50    285.73 o 
  -5  10   2      869.21     1239.58    362.15 o 
  -4  10   2     1408.17     1785.82    601.50 o 
  -3  10   2     3183.96     3138.73    325.14 o 
  -2  10   2        4.67      -51.76     70.75 o 
  -1  10   2       12.61       74.21    125.54 o 
   0  10   2        3.98      -25.32     62.84 o 
   1  10   2      397.73      353.58     96.61 o 
   2  10   2     5129.38     4917.31    768.01 o 
   3  10   2      424.80      612.89    159.31 o 
   4  10   2      117.84      279.35    159.04 o 
   5  10   2     4152.85     3824.92    476.00 o 
   6  10   2        6.63      -19.53    151.15 o 
   7  10   2      143.77      121.07    144.31 o 
  -5  11   2      227.13      157.92    149.46 o 
  -4  11   2      528.77      241.72    164.86 o 
  -3  11   2      408.95      361.29    153.68 o 
  -2  11   2      229.43      322.02    122.45 o 
  -1  11   2        0.95       18.97    155.39 o 
   0  11   2     1797.90     1536.26    235.69 o 
   1  11   2      870.05     1587.95    654.04 o 
   2  11   2     1323.46     1170.52    332.32 o 
   3  11   2      119.51      132.80    117.35 o 
   4  11   2      392.37      375.59    214.48 o 
   5  11   2        7.83      162.45    150.26 o 
  -2  12   2       17.82       89.94    171.10 o 
  -1  12   2      297.46      408.60    346.64 o 
   0  12   2        0.08       59.38    125.47 o 
   1  12   2      187.16       43.93    188.62 o 
   2  12   2       72.57     -212.13    230.75 o 
 -12   1   3      572.58      699.43    194.53 o 
 -11   1   3      296.09      343.01    113.71 o 
 -10   1   3       43.87      195.47     91.65 o 
  -9   1   3        6.53       50.92     51.62 o 
  -8   1   3      591.65      694.10     74.74 o 
  -7   1   3     2577.28     2676.05    144.84 o 
  -6   1   3     2711.21     2836.08    128.69 o 
  -5   1   3     5358.27     5691.99    195.34 o 
  -4   1   3    10553.14    11191.42    391.31 o 
  -3   1   3    16154.51    16297.23    461.16 o 
  -2   1   3    25620.43    24496.83   1152.84 o 
  -1   1   3     3017.48     3480.28    104.44 o 
   0   1   3       15.81      318.35     37.18 o 
   1   1   3      732.20      823.46     43.54 o 
   2   1   3     9356.64     9303.80    284.88 o 
   3   1   3     3215.30     3190.34    180.56 o 
   4   1   3    10042.93    10359.77    495.19 o 
   5   1   3     9466.58     9671.92    447.52 o 
   6   1   3     4932.64     5283.18    224.23 o 
   7   1   3     6373.87     6097.19    274.03 o 
   8   1   3       55.34      110.60     50.36 o 
   9   1   3      163.88      284.77     88.80 o 
  10   1   3       26.11      -72.72     99.72 o 
  11   1   3       79.22      174.57    239.87 o 
  12   1   3      221.47      468.38    302.83 o 
 -12   2   3      248.24      324.70    130.72 o 
 -11   2   3      924.05     1260.00    204.18 o 
 -10   2   3       58.58      132.50    113.58 o 
  -9   2   3      807.44      889.05    111.23 o 
  -8   2   3      160.73      362.01     68.57 o 
  -7   2   3     1477.68     1552.60    114.06 o 
  -6   2   3     5506.52     5317.08    270.96 o 
  -5   2   3     4183.69     4144.05    167.26 o 
  -4   2   3      763.37      829.41     60.51 o 
  -3   2   3    15643.52    14798.79    504.43 o 
  -2   2   3     7173.01     7076.11    276.30 o 
  -1   2   3      693.88      892.05     33.99 o 
   0   2   3      544.54      635.00     63.16 o 
   1   2   3     1374.77     1239.42     52.88 o 
   2   2   3     5146.52     5082.38    159.91 o 
   3   2   3     6330.55     6170.44    217.16 o 
   4   2   3     4818.76     4869.02    180.29 o 
   5   2   3     2245.85     2356.05    154.46 o 
   6   2   3     6718.47     6090.28    454.67 o 
   7   2   3     3921.69     3916.61    216.45 o 
   8   2   3       93.34      165.49     58.66 o 
   9   2   3     1303.35     1091.49    122.89 o 
  10   2   3       52.10        9.25     70.53 o 
  11   2   3      614.26      532.83    163.56 o 
 -11   3   3        1.87       79.98     93.78 o 
 -10   3   3      301.46      104.65    164.25 o 
  -9   3   3      494.28      803.76    146.06 o 
  -8   3   3     1457.13     1508.48    163.72 o 
  -7   3   3        9.98       90.78     70.87 o 
  -6   3   3        7.98       25.07     35.50 o 
  -5   3   3     4785.02     4468.70    279.01 o 
  -4   3   3    18761.57    18772.46    734.58 o 
  -3   3   3     1715.63     1761.00     67.28 o 
  -2   3   3       47.78       64.23     26.60 o 
  -1   3   3    23240.29    23644.32    642.89 o 
   0   3   3    14249.45    12322.76    537.00 o 
   1   3   3     1898.55     2112.20     73.89 o 
   2   3   3     5440.43     5655.86    249.06 o 
   3   3   3     3376.39     3066.45    120.67 o 
   4   3   3     4015.65     3640.85    147.38 o 
   5   3   3      152.30      216.47     57.91 o 
   6   3   3      267.96      314.74     83.69 o 
   7   3   3     3268.31     2793.83    175.78 o 
   8   3   3      201.19      281.01    103.97 o 
   9   3   3      353.84      568.75    131.99 o 
  10   3   3        1.69       38.74     87.07 o 
  11   3   3        4.90       11.92     93.89 o 
 -11   4   3       20.75       36.71    115.78 o 
 -10   4   3     4284.86     5441.43    562.79 o 
  -9   4   3     2305.33     2691.07    322.33 o 
  -8   4   3     1344.18     1348.14    132.60 o 
  -7   4   3      362.96      316.98     93.49 o 
  -6   4   3      484.68      472.64     58.48 o 
  -5   4   3    16662.04    15871.13    819.56 o 
  -4   4   3       34.28      153.78     31.09 o 
  -3   4   3    15682.41    15151.96    762.53 o 
  -2   4   3    38302.77    33288.29   1409.76 o 
  -1   4   3     2895.45     2891.47    105.16 o 
   0   4   3    16214.99    15888.88    732.36 o 
   1   4   3     1284.90     1298.88     83.35 o 
   2   4   3     1221.24     1108.76     49.73 o 
   3   4   3     4707.49     4849.19    215.91 o 
   4   4   3     7518.79     7829.37    472.61 o 
   5   4   3    26245.77    26790.88   1720.15 o 
   6   4   3     3226.35     3231.37    295.74 o 
   7   4   3     1970.74     2070.86    240.92 o 
   8   4   3    11252.95    11687.82    990.78 o 
   9   4   3       52.30      101.19    106.50 o 
  10   4   3      667.28      648.72    164.87 o 
  11   4   3      436.29      591.23    185.73 o 
 -11   5   3      453.10      864.12    256.57 o 
 -10   5   3       98.19      150.35    112.07 o 
  -9   5   3     2007.57     2081.66    273.94 o 
  -8   5   3        3.60       55.92     81.62 o 
  -7   5   3      285.67      389.45     80.98 o 
  -6   5   3      838.92      860.78     99.15 o 
  -5   5   3     2040.49     2156.76    192.00 o 
  -4   5   3    18447.96    14267.95   1522.42 o 
  -3   5   3        2.95       47.33     32.26 o 
  -2   5   3      418.42      370.10     43.48 o 
  -1   5   3    33218.26    33000.84   1238.90 o 
   0   5   3     1244.92     1250.32     67.53 o 
   1   5   3     4210.88     4581.62    264.74 o 
   2   5   3     7649.99     7255.98    251.17 o 
   3   5   3      629.79      599.98     97.70 o 
   4   5   3     7938.16     8172.26    565.50 o 
   5   5   3     1480.68     1716.18    201.35 o 
   6   5   3      264.34      361.70    107.27 o 
   7   5   3     8071.97     8194.65    697.15 o 
   8   5   3      187.62      124.19    118.62 o 
   9   5   3      260.05       37.32    104.31 o 
  10   5   3      141.62       47.85    103.90 o 
 -10   6   3      825.15      953.85    236.65 o 
  -9   6   3     1309.08     1326.83    236.74 o 
  -8   6   3        1.69      -49.60    127.60 o 
  -7   6   3     1590.18     1805.34    258.14 o 
  -6   6   3     4522.74     4025.89    265.60 o 
  -5   6   3      148.19      133.60     58.70 o 
  -4   6   3        7.94       45.82     46.74 o 
  -3   6   3     1910.98     1869.33     97.25 o 
  -2   6   3     1412.63     1459.37     88.41 o 
  -1   6   3      377.31      501.03     61.17 o 
   0   6   3     2769.75     3122.41    301.43 o 
   1   6   3      561.37      843.13    116.85 o 
   2   6   3       28.20      -16.06     28.98 o 
   3   6   3     7191.99     7384.37    609.55 o 
   4   6   3     1132.53     1359.82    180.16 o 
   5   6   3        0.86        7.04     71.10 o 
   6   6   3     2564.32     2772.31    324.95 o 
   7   6   3     4164.25     3949.40    442.89 o 
   8   6   3     1044.11     1340.55    247.97 o 
   9   6   3      224.48      370.42    155.82 o 
  10   6   3      391.39      406.46    169.63 o 
 -10   7   3       44.12        5.74    134.19 o 
  -9   7   3      247.37       10.61    122.21 o 
  -8   7   3      925.45      775.96    204.84 o 
  -7   7   3     1694.64     1666.14    253.19 o 
  -6   7   3     1887.73     1876.56    171.27 o 
  -5   7   3     4828.31     4474.37    282.92 o 
  -4   7   3     1369.87     1233.17    217.57 o 
  -3   7   3     5377.44     4728.53    268.19 o 
  -2   7   3     7621.28     8059.15    367.91 o 
  -1   7   3      369.25      478.56     66.61 o 
   0   7   3     1493.37     1584.48    155.07 o 
   1   7   3      645.87      788.10     90.56 o 
   2   7   3     3877.89     3638.50    292.69 o 
   3   7   3     8333.72     8284.18    609.69 o 
   4   7   3     1702.53     1693.91    217.95 o 
   5   7   3      517.04      710.14    163.04 o 
   6   7   3     2441.83     2571.29    347.85 o 
   7   7   3      281.98      487.73    162.45 o 
   8   7   3        2.80      123.58    125.89 o 
   9   7   3      105.66       29.50    116.51 o 
  -9   8   3     1669.37     1702.40    318.52 o 
  -8   8   3       99.61      125.38    121.57 o 
  -7   8   3       51.12      -31.88    102.10 o 
  -6   8   3     2608.59     2719.14    342.09 o 
  -5   8   3      140.72      403.99    203.45 o 
  -4   8   3       23.17      329.20    133.39 o 
  -3   8   3      343.20      452.40     92.10 o 
  -2   8   3       32.04       42.93     61.77 o 
  -1   8   3     4058.98     4313.08    229.92 o 
   0   8   3     3357.41     3412.60    274.61 o 
   1   8   3     2730.50     3034.52    244.75 o 
   2   8   3     3695.45     3327.47    402.80 o 
   3   8   3      239.82      379.19    116.67 o 
   4   8   3     3436.07     3341.67    370.99 o 
   5   8   3      130.86      151.37    114.82 o 
   6   8   3       11.07       62.57    113.92 o 
   7   8   3      190.12       89.42    126.61 o 
   8   8   3     1515.71     1326.61    298.57 o 
   9   8   3      111.79      136.94    144.91 o 
  -8   9   3      445.99      353.27    187.30 o 
  -7   9   3       46.81      -68.90    109.19 o 
  -6   9   3      571.36      688.00    205.11 o 
  -5   9   3      471.75      610.03    176.96 o 
  -4   9   3     5982.28     5959.79    445.05 o 
  -3   9   3     2908.82     3327.63    401.35 o 
  -2   9   3     2887.00     2907.59    265.27 o 
  -1   9   3     8968.88     8663.03    481.89 o 
   0   9   3      451.59      563.68    107.07 o 
   1   9   3      787.19      749.26    163.30 o 
   2   9   3       10.04      103.33    331.77 o 
   3   9   3      602.47      598.94    163.42 o 
   4   9   3     2664.78     2885.73    396.52 o 
   5   9   3     2070.02     1969.39    315.29 o 
   6   9   3      697.02      869.92    220.91 o 
   7   9   3     2942.16     2675.22    441.93 o 
   8   9   3        2.77     -107.48    142.70 o 
  -7  10   3       61.80     -108.51    141.77 o 
  -6  10   3      127.38       16.22    109.93 o 
  -5  10   3     1527.16     1440.31    281.80 o 
  -4  10   3      101.04       85.14    115.92 o 
  -3  10   3     4040.95     4220.68    618.90 o 
  -2  10   3     7132.79     6583.45    497.68 o 
  -1  10   3       40.74      -62.59     69.34 o 
   0  10   3     4549.29     4063.80    431.07 o 
   1  10   3      722.27     1156.40    155.97 o 
   2  10   3       56.68      195.19    127.70 o 
   3  10   3      500.95      553.68    172.05 o 
   4  10   3      437.15      536.95    183.86 o 
   5  10   3     2304.98     2709.45    424.21 o 
   6  10   3     4746.60     4676.22    611.92 o 
  -5  11   3       12.62       40.96    163.15 o 
  -4  11   3        4.84        4.33    111.75 o 
  -3  11   3     2072.68     1989.47    377.89 o 
  -2  11   3       13.80      -75.37     84.96 o 
  -1  11   3     2385.27     2132.96    288.63 o 
   0  11   3     2255.39     2542.09    471.40 o 
   1  11   3      278.33      309.19    220.96 o 
   2  11   3      635.02      924.97    214.13 o 
   3  11   3      415.74     1061.82    430.80 o 
   4  11   3       46.66       75.53    200.42 o 
   5  11   3       80.21      125.42    149.37 o 
  -2  12   3       14.14     -297.38    582.44 o 
  -1  12   3       13.55      194.81    271.25 o 
   0  12   3      261.13      507.17    273.49 o 
   1  12   3      276.04      285.56    230.74 o 
   2  12   3      805.54     1085.83    392.48 o 
 -11   0   4      889.31      947.04    289.75 o 
 -10   0   4    11396.89    12347.67   1009.36 o 
  -9   0   4      954.77      862.38    136.51 o 
  -8   0   4     9552.59    10805.71    752.77 o 
  -7   0   4     4139.08     4194.06    297.02 o 
  -6   0   4      656.96      829.44     89.46 o 
  -5   0   4    49625.76    62122.53   4600.95 o 
  -4   0   4      572.49      602.52    108.40 o 
  -3   0   4     3152.89     3775.04    389.44 o 
  -2   0   4    40003.05    38319.22   3692.81 o 
  -1   0   4    42316.70    46412.83   1048.69 o 
   0   0   4    26798.70    28403.88   1134.59 o 
   1   0   4     4560.41     5227.07    231.71 o 
   2   0   4    22999.26    24176.87   1269.19 o 
   3   0   4    19681.34    18142.18   1625.61 o 
   4   0   4    12356.37    12183.87    535.52 o 
   5   0   4     2063.26     2038.78    133.60 o 
   6   0   4     3213.38     3024.14    218.81 o 
   7   0   4    17544.53    18810.03   1155.18 o 
   8   0   4      601.38      498.36     97.13 o 
   9   0   4      531.41      576.91    116.00 o 
  10   0   4     5446.74     4723.47    540.65 o 
  11   0   4      362.53      635.57    319.38 o 
 -12   1   4      299.07      300.16    236.46 o 
 -11   1   4     3721.66     4228.28    369.86 o 
 -10   1   4      133.83      116.80     93.52 o 
  -9   1   4       70.53      270.40     76.52 o 
  -8   1   4      975.11     1001.21    140.20 o 
  -7   1   4     3330.32     3821.77    245.98 o 
  -6   1   4     4317.15     4448.41    202.27 o 
  -5   1   4     8878.86     9625.21    404.16 o 
  -4   1   4    13151.68    13272.41    641.48 o 
  -3   1   4    21716.15    19841.38    957.94 o 
  -2   1   4    53903.94    58520.46   1486.08 o 
  -1   1   4    30480.83    28276.09    601.09 o 
   0   1   4     1840.08     1858.69     96.11 o 
   1   1   4    43241.30    49469.97   1300.60 o 
   2   1   4       10.49      135.30     23.99 o 
   3   1   4    18828.05    18099.85    532.77 o 
   4   1   4    13638.48    13585.25    552.96 o 
   5   1   4     2017.32     1918.52     86.65 o 
   6   1   4    14296.65    13471.43    495.66 o 
   7   1   4     2828.38     3016.03    164.42 o 
   8   1   4       46.45       23.16     40.10 o 
   9   1   4      501.98      521.04     88.87 o 
  10   1   4      113.18       84.64     91.85 o 
  11   1   4      603.12      493.24    184.16 o 
 -12   2   4        7.52       95.42    120.52 o 
 -11   2   4        0.89       60.56     89.37 o 
 -10   2   4     3903.98     4850.45    343.89 o 
  -9   2   4     3313.42     3713.40    252.48 o 
  -8   2   4     1042.53     1126.20    117.20 o 
  -7   2   4      547.11      610.95     81.87 o 
  -6   2   4    11570.29    11328.24    483.35 o 
  -5   2   4    29555.02    29040.20   1114.43 o 
  -4   2   4    11200.21    10524.03    364.12 o 
  -3   2   4      157.29      276.29     31.45 o 
  -2   2   4    32275.69    28258.36   1257.70 o 
  -1   2   4     3793.95     3152.52    206.65 o 
   0   2   4     6235.21     5757.61    155.27 o 
   1   2   4    10790.63    10153.02    274.65 o 
   2   2   4    46509.82    45805.35   2552.17 o 
   3   2   4     3616.47     3552.15    115.40 o 
   4   2   4    55657.30    60351.26   2831.23 o 
   5   2   4      447.96      411.20     74.98 o 
   6   2   4     1529.69     1643.78    121.13 o 
   7   2   4     4320.20     4044.08    233.97 o 
   8   2   4     3103.60     2930.20    195.28 o 
   9   2   4     2843.54     2795.96    210.45 o 
  10   2   4      358.25      523.93    135.03 o 
  11   2   4      835.99      711.61    287.94 o 
 -11   3   4     1032.96     1495.99    227.25 o 
 -10   3   4     1003.44     1031.69    174.60 o 
  -9   3   4      684.92      910.68    123.25 o 
  -8   3   4     1158.66     1221.50    120.43 o 
  -7   3   4     3670.84     3623.32    223.53 o 
  -6   3   4     2445.28     2425.56    139.42 o 
  -5   3   4    26476.29    32294.96   1654.04 o 
  -4   3   4     4552.46     4540.37    192.66 o 
  -3   3   4     6784.85     6624.51    293.13 o 
  -2   3   4      535.10      594.32     42.84 o 
  -1   3   4     4877.66     4088.08    201.62 o 
   0   3   4    27403.11    25998.75    821.35 o 
   1   3   4     1482.26     1368.73     63.02 o 
   2   3   4     1369.43     1338.98     74.37 o 
   3   3   4    73151.66    74316.33   3410.86 o 
   4   3   4      248.01      342.26     66.10 o 
   5   3   4     7671.09     7481.63    351.08 o 
   6   3   4     3664.45     3742.05    218.00 o 
   7   3   4     1174.82     1137.57    119.60 o 
   8   3   4     2325.06     2278.93    244.74 o 
   9   3   4     1423.98     1374.30    202.78 o 
  10   3   4      255.36      289.91    120.27 o 
  11   3   4     4114.02     4107.52    576.77 o 
 -11   4   4       12.37       71.78    167.13 o 
 -10   4   4      904.71     1104.77    206.75 o 
  -9   4   4        1.07       12.90     82.81 o 
  -8   4   4      581.66      631.09    135.71 o 
  -7   4   4      323.84      500.58     99.04 o 
  -6   4   4     1312.22     1269.55    117.25 o 
  -5   4   4     7244.09     7028.84    291.69 o 
  -4   4   4     8510.58     8533.66    350.25 o 
  -3   4   4      884.86      922.78     63.36 o 
  -2   4   4     9889.62     9249.64    831.81 o 
  -1   4   4      723.56      718.09     53.46 o 
   0   4   4       76.63      240.68     60.28 o 
   1   4   4     1768.41     1664.30     83.67 o 
   2   4   4     8898.65     8331.61    255.08 o 
   3   4   4      399.43      414.49     46.44 o 
   4   4   4    18258.15    18015.53    782.72 o 
   5   4   4     1991.59     1947.87    198.62 o 
   6   4   4      180.34      167.22     90.52 o 
   7   4   4     1970.16     1984.41    244.27 o 
   8   4   4        1.14      -72.07    101.47 o 
   9   4   4      863.65     1205.54    216.49 o 
  10   4   4      111.17      184.51    118.78 o 
  11   4   4       15.82      178.03    221.77 o 
 -11   5   4     2587.02     2694.68    498.65 o 
 -10   5   4      715.38      596.78    169.84 o 
  -9   5   4      434.56      371.65    126.01 o 
  -8   5   4     2540.93     2241.38    210.21 o 
  -7   5   4     4265.57     4144.43    450.97 o 
  -6   5   4     1805.35     1636.28    246.71 o 
  -5   5   4       30.47       65.23     50.47 o 
  -4   5   4     2176.99     2296.38    183.46 o 
  -3   5   4    11897.73    10907.55    417.29 o 
  -2   5   4    17591.09    16145.57    996.84 o 
  -1   5   4       18.59       72.72     35.21 o 
   0   5   4    15618.09    14451.67    696.43 o 
   1   5   4    20566.37    21103.99    914.88 o 
   2   5   4     4268.85     4051.38    307.07 o 
   3   5   4     2463.64     2179.25    134.03 o 
   4   5   4     3319.64     3245.03    269.13 o 
   5   5   4     2661.25     2707.55    281.22 o 
   6   5   4     2694.18     2777.97    307.05 o 
   7   5   4       31.68        0.36     79.56 o 
   8   5   4     1517.70     1696.54    270.11 o 
   9   5   4      794.53     1094.73    306.11 o 
  10   5   4      177.29      272.28    144.28 o 
 -10   6   4      531.76      617.07    218.20 o 
  -9   6   4     3996.24     3887.12    449.88 o 
  -8   6   4      891.62      741.82    203.61 o 
  -7   6   4      258.79      428.76    111.79 o 
  -6   6   4     4586.05     4147.58    384.52 o 
  -5   6   4     7774.52     6978.83    396.15 o 
  -4   6   4     8152.25     7808.94    434.42 o 
  -3   6   4       81.51      117.30     39.29 o 
  -2   6   4    10126.35    10233.65    429.80 o 
  -1   6   4    13969.99    14053.33    584.14 o 
   0   6   4     2825.61     2802.76    166.04 o 
   1   6   4        9.34       67.87     50.29 o 
   2   6   4     5879.00     5156.67    360.81 o 
   3   6   4     7756.74     7894.18    569.01 o 
   4   6   4     3454.06     3342.18    320.01 o 
   5   6   4        8.80       34.73     68.11 o 
   6   6   4     5145.01     5162.18    499.82 o 
   7   6   4     2418.05     2637.69    340.31 o 
   8   6   4      248.98      213.82    137.94 o 
   9   6   4      456.89      450.00    177.36 o 
  10   6   4       42.75      -14.37    111.30 o 
 -10   7   4       10.06      112.89    171.88 o 
  -9   7   4      317.86      442.92    157.56 o 
  -8   7   4        7.70      102.85    107.35 o 
  -7   7   4      181.20      187.47    107.31 o 
  -6   7   4     5636.06     5193.85    486.09 o 
  -5   7   4     1018.59     1079.86    126.50 o 
  -4   7   4     3609.72     3467.53    270.99 o 
  -3   7   4    16396.52    14971.10    632.06 o 
  -2   7   4        0.80       38.46     49.31 o 
  -1   7   4      489.70      420.83     72.70 o 
   0   7   4     3157.37     3171.14    222.60 o 
   1   7   4     1527.16     1501.31    186.70 o 
   2   7   4     7819.57     7002.51    661.07 o 
   3   7   4     2397.74     2234.31    257.24 o 
   4   7   4       81.18      189.18    100.85 o 
   5   7   4    11309.72    10427.65    901.59 o 
   6   7   4      196.49      192.61    147.45 o 
   7   7   4      139.39      105.10    116.55 o 
   8   7   4      341.65      366.91    161.91 o 
   9   7   4       23.53      -45.72    116.35 o 
  -9   8   4        9.16      127.55    256.43 o 
  -8   8   4      957.48     1037.58    226.57 o 
  -7   8   4     2437.41     2608.35    338.83 o 
  -6   8   4      393.16      533.05    150.98 o 
  -5   8   4       65.00      143.23     69.92 o 
  -4   8   4     8049.59     8224.04    813.81 o 
  -3   8   4      725.88      573.31    101.17 o 
  -2   8   4      541.68      464.64     92.07 o 
  -1   8   4      872.85      762.61     98.17 o 
   0   8   4     1590.64     1686.95    175.90 o 
   1   8   4     7421.93     8521.58    625.56 o 
   2   8   4     8119.23     7406.23    807.93 o 
   3   8   4      775.04      948.70    169.96 o 
   4   8   4     6845.32     6385.27    590.10 o 
   5   8   4     1826.53     1918.61    293.11 o 
   6   8   4     1184.63     1317.81    260.60 o 
   7   8   4       38.07       87.68    124.78 o 
   8   8   4        5.57      131.82    135.91 o 
  -8   9   4       55.50       66.16    144.55 o 
  -7   9   4      526.35      624.60    273.32 o 
  -6   9   4      164.39      102.95    105.36 o 
  -5   9   4      979.45     1100.24    200.97 o 
  -4   9   4     1144.84     1130.21    194.35 o 
  -3   9   4     1349.46     1416.36    188.84 o 
  -2   9   4        4.15       76.91     80.10 o 
  -1   9   4     2237.89     2165.62    221.91 o 
   0   9   4      418.65      421.26     78.99 o 
   1   9   4     3915.46     4579.84    533.83 o 
   2   9   4     1747.65     1881.87    258.04 o 
   3   9   4     1814.38     1688.88    295.63 o 
   4   9   4     2830.36     2751.17    370.90 o 
   5   9   4     1183.37     1677.29    293.31 o 
   6   9   4        3.35      -14.71    118.38 o 
   7   9   4     1361.72     1194.58    283.42 o 
  -6  10   4     1077.85      793.19    294.62 o 
  -5  10   4       31.73      136.17    123.47 o 
  -4  10   4     1019.12     1286.17    241.08 o 
  -3  10   4        7.33      125.77     94.01 o 
  -2  10   4       76.04       18.39     72.92 o 
  -1  10   4     2222.27     2364.24    246.94 o 
   0  10   4     1453.00     1314.91    169.16 o 
   1  10   4        9.41      123.20    135.46 o 
   2  10   4     1221.80     1411.31    260.22 o 
   3  10   4      139.96      140.73    132.18 o 
   4  10   4        5.18      -30.04    112.49 o 
   5  10   4      979.65     1037.78    254.54 o 
   6  10   4       64.46       74.60    136.00 o 
  -5  11   4      561.60      439.45    180.92 o 
  -4  11   4       29.94       -5.49    101.41 o 
  -3  11   4     2078.59     1580.49    400.58 o 
  -2  11   4     1310.20     1162.13    214.17 o 
  -1  11   4      501.50      363.65    164.15 o 
   0  11   4     4595.34     5116.23   1002.55 o 
   1  11   4     1771.61     1794.79    405.53 o 
   2  11   4     1823.28     2063.50    356.70 o 
   3  11   4     1909.86     2217.50    368.77 o 
   4  11   4      336.09      283.13    197.57 o 
  -1  12   4     1261.03     1061.45    604.10 o 
   0  12   4       40.94     -123.85    219.08 o 
   1  12   4        0.04      -44.57    176.36 o 
 -12   1   5      243.77      348.24    349.43 o 
 -11   1   5      285.92      345.97     95.15 o 
 -10   1   5      729.12     1015.99    148.83 o 
  -9   1   5      563.62      649.28     92.82 o 
  -8   1   5      132.09      215.43     57.92 o 
  -7   1   5        6.41       89.34    106.58 o 
  -6   1   5     2912.58     3158.92    187.28 o 
  -5   1   5     4348.71     4101.18    223.62 o 
  -4   1   5     3266.49     2644.61    264.48 o 
  -3   1   5    20008.14    17342.86    921.01 o 
  -2   1   5     5851.65     5422.13    235.02 o 
  -1   1   5     4729.52     4487.57    129.76 o 
   0   1   5    25161.78    24126.19    864.19 o 
   1   1   5     1541.65     1629.35     55.13 o 
   2   1   5     3208.91     3160.45     91.11 o 
   3   1   5      557.25      450.23     50.26 o 
   4   1   5     1347.53     1245.24     74.04 o 
   5   1   5    16855.89    17757.50    671.16 o 
   6   1   5      140.55      301.21     43.14 o 
   7   1   5     1275.77     1206.43     92.78 o 
   8   1   5     4545.34     4074.69    256.91 o 
   9   1   5        1.03      -36.28     68.79 o 
  10   1   5        1.82      320.30    183.44 o 
  11   1   5       57.61      138.59    117.52 o 
 -11   2   5        1.22      -63.41    102.34 o 
 -10   2   5        1.64      -19.09    106.16 o 
  -9   2   5     2963.93     3496.35    249.06 o 
  -8   2   5        2.49       58.30     54.05 o 
  -7   2   5     2498.05     2483.05    165.72 o 
  -6   2   5     4705.55     4152.06    195.92 o 
  -5   2   5      785.29      758.50     87.05 o 
  -4   2   5    14160.74    13669.52    581.66 o 
  -3   2   5     1353.60     1220.44    103.58 o 
  -2   2   5     3527.14     3722.12    145.67 o 
  -1   2   5    23771.39    20422.71    679.04 o 
   0   2   5     1229.96     1181.17     61.22 o 
   1   2   5      150.91      166.48     25.11 o 
   2   2   5     1056.89     1055.72     48.28 o 
   3   2   5     2705.12     2650.19     88.62 o 
   4   2   5     4517.41     4211.06    243.40 o 
   5   2   5      235.64      419.30     73.02 o 
   6   2   5     3470.70     3139.63    230.58 o 
   7   2   5     4223.70     4189.46    340.36 o 
   8   2   5      450.74      374.54     67.02 o 
   9   2   5     1793.11     1597.05    217.77 o 
  10   2   5        8.64       31.60     85.41 o 
  11   2   5      802.67      875.62    259.62 o 
 -11   3   5      790.81      788.18    202.62 o 
 -10   3   5      500.52      498.80    111.09 o 
  -9   3   5       73.52       30.58     63.52 o 
  -8   3   5      175.17      126.23     62.79 o 
  -7   3   5      719.93      706.79     85.81 o 
  -6   3   5     2548.88     2335.29    143.09 o 
  -5   3   5     1425.67     1334.96     94.37 o 
  -4   3   5      927.66      957.63     68.32 o 
  -3   3   5     1651.62     1897.99    143.44 o 
  -2   3   5      953.24     1049.87     59.79 o 
  -1   3   5    11701.01    10951.16    605.08 o 
   0   3   5     4950.62     4951.56    172.94 o 
   1   3   5      441.02      447.88     38.37 o 
   2   3   5     3286.00     3062.07    236.18 o 
   3   3   5    23468.16    22308.56    975.95 o 
   4   3   5     3189.36     3009.70    212.09 o 
   5   3   5       64.51       61.16     40.81 o 
   6   3   5     4747.46     4187.46    295.24 o 
   7   3   5     3631.91     3161.74    225.64 o 
   8   3   5       83.70      113.34     86.03 o 
   9   3   5       53.41      198.58    106.82 o 
  10   3   5      728.67      624.01    156.26 o 
  11   3   5      446.00      630.76    240.65 o 
 -11   4   5      130.98      119.54    132.05 o 
 -10   4   5     1859.15     2565.78    374.37 o 
  -9   4   5      484.73      563.94    115.08 o 
  -8   4   5      712.92      721.81    120.88 o 
  -7   4   5      238.39      307.63     66.76 o 
  -6   4   5    11486.66    12075.56    666.91 o 
  -5   4   5    19189.22    20328.93   1317.57 o 
  -4   4   5     4899.37     5048.52    243.75 o 
  -3   4   5     1993.94     1888.21    142.78 o 
  -2   4   5    45780.50    48370.14   1858.34 o 
  -1   4   5      144.50      179.49     34.56 o 
   0   4   5     1841.50     2039.19    118.56 o 
   1   4   5     2909.83     2654.02    120.61 o 
   2   4   5     6029.50     5193.66    181.26 o 
   3   4   5     3985.72     3882.50    204.73 o 
   4   4   5     8567.09     7761.07    379.18 o 
   5   4   5      101.88      136.16     82.44 o 
   6   4   5    10315.63    10286.58    799.00 o 
   7   4   5     5326.48     5900.38    584.45 o 
   8   4   5     4131.01     4174.93    437.02 o 
   9   4   5      103.83      143.51    121.28 o 
  10   4   5      314.15      569.67    168.76 o 
  11   4   5      286.95      421.88    228.17 o 
 -11   5   5     1391.85     1969.45    473.95 o 
 -10   5   5       97.07      192.98    175.42 o 
  -9   5   5       75.62      114.57     99.85 o 
  -8   5   5       70.80      275.69    156.94 o 
  -7   5   5      396.95      474.78     90.81 o 
  -6   5   5     2459.76     2443.93    194.64 o 
  -5   5   5     2206.68     2217.68    147.08 o 
  -4   5   5      870.38      735.52     77.42 o 
  -3   5   5     3216.43     3371.69    278.27 o 
  -2   5   5     6295.93     6261.96    297.01 o 
  -1   5   5     8087.83     7817.75    405.17 o 
   0   5   5      285.97      405.76     55.05 o 
   1   5   5     1397.50     1173.13     90.57 o 
   2   5   5      997.39      856.28     60.17 o 
   3   5   5    12767.11    11671.65    565.79 o 
   4   5   5    11564.74    11173.48    770.89 o 
   5   5   5       22.15      163.89    139.08 o 
   6   5   5     2862.90     2870.08    329.29 o 
   7   5   5     4930.33     5211.86    518.50 o 
   8   5   5        5.20      129.02    165.26 o 
   9   5   5      202.25      135.28    119.70 o 
  10   5   5      473.58      116.73    122.35 o 
 -10   6   5       38.96      156.69    164.70 o 
  -9   6   5     1497.61     1388.94    241.22 o 
  -8   6   5      700.17      673.84    173.53 o 
  -7   6   5      560.59      504.49    100.44 o 
  -6   6   5     2949.10     2687.67    217.63 o 
  -5   6   5     1214.66     1014.14    120.44 o 
  -4   6   5     5209.26     5052.83    347.85 o 
  -3   6   5      951.12      923.46    107.33 o 
  -2   6   5       64.18       81.31     40.01 o 
  -1   6   5     9893.87     9588.31    586.87 o 
   0   6   5     2019.31     2075.01    136.71 o 
   1   6   5       54.57      181.36     58.83 o 
   2   6   5     1264.20     1140.43     98.00 o 
   3   6   5      231.81      213.27     86.65 o 
   4   6   5      349.97      436.79    118.11 o 
   5   6   5        8.73      -51.88     85.40 o 
   6   6   5      683.88      732.16    166.79 o 
   7   6   5      283.28      362.27    141.64 o 
   8   6   5      393.78      342.64    153.07 o 
   9   6   5     1000.69      956.45    245.22 o 
  10   6   5      100.64       67.44    119.41 o 
  -9   7   5       98.27      -19.68    126.91 o 
  -8   7   5      663.71      665.45    172.94 o 
  -7   7   5     1712.72     1602.07    234.80 o 
  -6   7   5      893.15      906.46    138.16 o 
  -5   7   5       48.69      103.74     84.53 o 
  -4   7   5     1338.06     1303.12    160.49 o 
  -3   7   5     6099.59     5988.85    362.44 o 
  -2   7   5     2963.74     2995.06    182.11 o 
  -1   7   5      526.77      546.60     92.61 o 
   0   7   5    17839.99    17184.82   1293.78 o 
   1   7   5     1152.04     1348.15    124.21 o 
   2   7   5     2811.29     2624.85    216.44 o 
   3   7   5     2220.61     2127.19    238.67 o 
   4   7   5        3.58       69.57     95.29 o 
   5   7   5     6962.55     7399.50    740.26 o 
   6   7   5      124.57      236.43    125.56 o 
   7   7   5      206.04      361.05    147.02 o 
   8   7   5     3436.31     3097.67    456.45 o 
   9   7   5      416.82      313.98    169.50 o 
  -9   8   5     2115.22     2362.26    508.22 o 
  -8   8   5      379.27      354.63    191.68 o 
  -7   8   5      174.08      224.06    119.79 o 
  -6   8   5     5074.57     4214.82    484.12 o 
  -5   8   5      115.71      138.03     91.14 o 
  -4   8   5        5.16       45.82     75.48 o 
  -3   8   5       10.18      -74.17     74.17 o 
  -2   8   5      632.86      619.21     92.37 o 
  -1   8   5     7254.17     7382.66    433.84 o 
   0   8   5     2622.26     2442.49    341.56 o 
   1   8   5       98.99      306.53     81.50 o 
   2   8   5     8852.73    10530.75    979.03 o 
   3   8   5     1333.06     1646.44    247.25 o 
   4   8   5      584.77      698.97    176.35 o 
   5   8   5      189.63      297.15    150.51 o 
   6   8   5        2.47      -36.65    108.37 o 
   7   8   5      219.98      146.80    145.81 o 
   8   8   5     1541.15     1404.65    319.99 o 
  -8   9   5      316.24      126.32    170.02 o 
  -7   9   5     1258.92     1339.11    372.18 o 
  -6   9   5     1316.43     1263.35    249.96 o 
  -5   9   5     2973.65     2795.88    324.76 o 
  -4   9   5      883.75      877.68    159.43 o 
  -3   9   5     3488.93     4017.90    367.86 o 
  -2   9   5       12.85       -4.80     67.82 o 
  -1   9   5     6983.30     7115.66    500.24 o 
   0   9   5      119.36      178.69     87.31 o 
   1   9   5     5086.44     4831.13    398.56 o 
   2   9   5      106.83      154.74    121.44 o 
   3   9   5     6397.45     6548.47    652.34 o 
   4   9   5       14.75       44.68    101.97 o 
   5   9   5     2749.06     2581.34    392.14 o 
   6   9   5      433.96      576.16    207.99 o 
   7   9   5     2465.14     2224.93    425.25 o 
  -6  10   5      567.64      500.47    280.65 o 
  -5  10   5      735.53     1073.27    263.11 o 
  -4  10   5     4121.13     3801.56    498.21 o 
  -3  10   5      191.78      190.99    109.71 o 
  -2  10   5     3855.80     3494.80    387.85 o 
  -1  10   5     1269.91     1252.09    220.51 o 
   0  10   5      435.02      601.27    123.26 o 
   1  10   5        0.43       69.66    100.32 o 
   2  10   5      360.90      195.33    133.75 o 
   3  10   5     1072.05     1252.52    281.06 o 
   4  10   5     2141.39     2132.49    358.34 o 
   5  10   5      120.60      211.59    214.49 o 
   6  10   5     1811.19     1681.58    345.92 o 
  -4  11   5      113.98     -137.91    151.47 o 
  -3  11   5       55.67      138.15    165.27 o 
  -2  11   5       12.50       17.50    100.97 o 
  -1  11   5       54.26      204.30    153.75 o 
   0  11   5        2.06      -94.39    166.83 o 
   1  11   5        0.98     -114.68    163.34 o 
   2  11   5      212.10      312.39    186.47 o 
   3  11   5        4.03      180.40    190.37 o 
   4  11   5        1.56     -113.93    158.92 o 
 -11   0   6      825.12     1962.56    556.15 o 
 -10   0   6      706.22     1275.43    310.26 o 
  -9   0   6     1132.01     1495.62    257.97 o 
  -8   0   6     1229.27     1883.41    459.59 o 
  -7   0   6     1281.22     1073.91    222.50 o 
  -6   0   6      164.85      505.04    105.72 o 
  -5   0   6    30510.23    31202.45   1725.36 o 
  -4   0   6     5055.54     5389.74    255.45 o 
  -3   0   6      339.52      375.38     57.73 o 
  -2   0   6    30059.96    28982.93   1745.06 o 
  -1   0   6     7469.31     6691.43    515.93 o 
   0   0   6    18538.96    21119.82    774.97 o 
   1   0   6     2449.15     2594.15    150.10 o 
   2   0   6     1329.03     1518.19    121.69 o 
   3   0   6    63661.98    72178.72   3551.46 o 
   4   0   6      118.57      134.34     54.07 o 
   5   0   6    11459.09    12355.95   1092.94 o 
   6   0   6    14202.62    16373.76   1633.78 o 
   7   0   6       94.74       84.52     68.73 o 
   8   0   6      266.28      236.13     93.30 o 
   9   0   6       31.34      223.38    112.72 o 
  10   0   6      405.99      351.71    245.58 o 
  11   0   6      317.68      797.85    404.10 o 
 -11   1   6     1464.09     1846.64    500.33 o 
 -10   1   6     4577.94     6195.89    747.62 o 
  -9   1   6      149.73      270.93     92.94 o 
  -8   1   6     1637.21     1614.40    175.81 o 
  -7   1   6     1871.55     2058.85    138.26 o 
  -6   1   6     3768.32     3711.83    230.53 o 
  -5   1   6     2148.79     2251.46    164.80 o 
  -4   1   6    19155.62    17105.19    679.68 o 
  -3   1   6    14071.87    13447.51    333.09 o 
  -2   1   6     9476.42    10388.79    694.71 o 
  -1   1   6    28444.35    27952.18    568.12 o 
   0   1   6     1880.20     2070.78    116.97 o 
   1   1   6     1182.49     1436.55    115.41 o 
   2   1   6     1757.19     1820.87     70.66 o 
   3   1   6     6310.90     5846.82    226.84 o 
   4   1   6    32967.27    29306.26   2287.32 o 
   5   1   6     1800.20     2007.58    107.38 o 
   6   1   6     2339.74     2259.63    133.53 o 
   7   1   6    16605.02    16716.59    803.62 o 
   8   1   6       47.21      102.26     65.36 o 
   9   1   6     2326.41     2312.53    209.45 o 
  10   1   6      507.38      508.49    172.11 o 
  11   1   6      281.37      141.78    130.04 o 
 -11   2   6     2181.33     2780.85    748.03 o 
 -10   2   6     3316.33     3637.56    475.55 o 
  -9   2   6     2559.29     2617.77    281.22 o 
  -8   2   6     6898.50     7384.18    442.93 o 
  -7   2   6     9608.58     9631.54    746.88 o 
  -6   2   6     5175.84     4805.65    314.16 o 
  -5   2   6      430.70      343.66     73.20 o 
  -4   2   6     5155.00     4852.40    303.64 o 
  -3   2   6     1052.08     1038.73     98.10 o 
  -2   2   6    64262.34    59201.31   3248.63 o 
  -1   2   6    17175.54    16090.25    542.93 o 
   0   2   6    31003.89    28821.03    926.31 o 
   1   2   6    24125.47    25384.79    828.63 o 
   2   2   6    11493.46    11814.46    385.23 o 
   3   2   6      401.63      458.30     52.41 o 
   4   2   6      170.08      217.75     42.05 o 
   5   2   6       27.45       26.90     47.78 o 
   6   2   6    12179.71    11769.89    746.15 o 
   7   2   6      153.19      310.67     99.62 o 
   8   2   6     7447.49     7516.23    614.61 o 
   9   2   6     1443.24     1279.08    191.55 o 
  10   2   6      215.72      103.94    132.23 o 
  11   2   6     1191.80     1105.17    271.17 o 
 -11   3   6      396.63      457.73    151.38 o 
 -10   3   6     7702.20     7567.55    779.26 o 
  -9   3   6     7446.35     7788.17    502.85 o 
  -8   3   6      271.54      371.12     85.38 o 
  -7   3   6    15492.47    15599.13   1144.63 o 
  -6   3   6     2799.19     3151.56    246.88 o 
  -5   3   6     1323.69     1279.29     91.31 o 
  -4   3   6      353.60      403.01     50.79 o 
  -3   3   6     3996.40     4267.48    233.83 o 
  -2   3   6     7785.42     7374.17    264.57 o 
  -1   3   6    76424.51    76311.38   3116.77 o 
   0   3   6     5346.21     5062.10    248.71 o 
   1   3   6    27589.54    29281.23   1097.29 o 
   2   3   6    44195.50    43811.81   2359.74 o 
   3   3   6     1965.09     1797.32     99.42 o 
   4   3   6       43.91      290.69     74.33 o 
   5   3   6      438.87      520.24     86.58 o 
   6   3   6      254.32      341.45     76.41 o 
   7   3   6    11935.21    10693.15    613.79 o 
   8   3   6        0.33       73.87    105.52 o 
   9   3   6      749.81      627.71    149.42 o 
  10   3   6     2970.88     3004.16    394.87 o 
  11   3   6      439.40      440.51    206.05 o 
 -11   4   6     1048.47     1456.64    416.09 o 
 -10   4   6     1322.06     1510.49    333.68 o 
  -9   4   6      403.38      701.27    131.77 o 
  -8   4   6     2501.42     2091.05    284.81 o 
  -7   4   6     3934.20     3749.35    275.28 o 
  -6   4   6       90.57       66.84     47.21 o 
  -5   4   6      457.58      484.39     66.02 o 
  -4   4   6     4224.61     4074.78    296.51 o 
  -3   4   6     9424.49     8595.98    630.66 o 
  -2   4   6    13522.50    13260.37    537.26 o 
  -1   4   6     6153.76     6877.66    389.24 o 
   0   4   6    10515.44    10614.30    395.93 o 
   1   4   6     2729.20     2570.47    125.43 o 
   2   4   6      449.67      412.75     53.76 o 
   3   4   6     2047.48     1941.48    133.06 o 
   4   4   6       16.39        4.71     49.41 o 
   5   4   6     3260.06     3004.78    226.00 o 
   6   4   6     5933.78     6018.20    540.23 o 
   7   4   6        0.73        1.52     89.77 o 
   8   4   6     2868.15     2803.15    341.90 o 
   9   4   6      372.50      588.56    178.32 o 
  10   4   6        4.61      -92.67    118.17 o 
 -10   5   6      817.76     1033.66    270.31 o 
  -9   5   6       50.30       93.77    135.57 o 
  -8   5   6        3.17      -16.10     69.63 o 
  -7   5   6      256.78      389.70     88.55 o 
  -6   5   6     1020.21      997.29    102.80 o 
  -5   5   6      882.57      728.33    139.68 o 
  -4   5   6    10889.10    10948.02    757.25 o 
  -3   5   6     1778.97     1775.99    123.10 o 
  -2   5   6     3485.50     3143.58    180.82 o 
  -1   5   6     2066.53     2314.04    146.36 o 
   0   5   6      384.91      501.01     64.05 o 
   1   5   6     4282.41     3828.02    200.25 o 
   2   5   6     1964.89     1608.49    105.70 o 
   3   5   6     1564.56     1395.44    122.87 o 
   4   5   6    11919.13    12329.33    697.82 o 
   5   5   6     3207.53     2974.60    309.29 o 
   6   5   6      874.49      918.25    176.13 o 
   7   5   6     1741.20     2009.02    290.60 o 
   8   5   6      270.72      124.31    116.28 o 
   9   5   6      117.97       17.82     99.85 o 
  10   5   6      268.92      121.00    131.40 o 
 -10   6   6      408.06      225.93    174.53 o 
  -9   6   6       49.77      421.23    236.50 o 
  -8   6   6       96.51      254.72    111.30 o 
  -7   6   6      119.62       36.83     74.69 o 
  -6   6   6     1487.67     1360.26    149.47 o 
  -5   6   6     4324.01     3924.78    387.71 o 
  -4   6   6     1797.70     1810.56    188.82 o 
  -3   6   6     9142.63     9158.15    456.88 o 
  -2   6   6     2865.37     2878.66    223.16 o 
  -1   6   6     2815.20     3293.13    212.43 o 
   0   6   6        5.89      -25.06     60.47 o 
   1   6   6       40.92      100.56     50.45 o 
   2   6   6     3498.56     2797.06    208.97 o 
   3   6   6    11802.22    10867.72    648.97 o 
   4   6   6     4001.49     3628.02    355.92 o 
   5   6   6     6178.68     5895.90    564.27 o 
   6   6   6     5511.79     5219.16    556.78 o 
   7   6   6     1020.73     1054.95    234.92 o 
   8   6   6        9.00      268.43    143.88 o 
   9   6   6      112.07       12.98    120.87 o 
  -9   7   6     2240.07     2164.30    413.47 o 
  -8   7   6       34.11      -16.13    119.63 o 
  -7   7   6      325.31      370.80    139.42 o 
  -6   7   6      364.69      382.76    141.93 o 
  -5   7   6      275.03      253.79     89.41 o 
  -4   7   6     2154.56     2156.11    268.31 o 
  -3   7   6     4645.13     4547.62    410.55 o 
  -2   7   6      624.07      646.81     94.57 o 
  -1   7   6    14040.39    14507.53   1040.57 o 
   0   7   6     2638.90     2836.15    311.90 o 
   1   7   6     3957.62     3641.07    250.52 o 
   2   7   6      260.42      574.78    179.87 o 
   3   7   6       29.29       94.26     83.80 o 
   4   7   6       73.58       16.75     87.33 o 
   5   7   6     5323.77     5583.55    589.42 o 
   6   7   6       13.58      -19.51    115.06 o 
   7   7   6      619.11     1052.86    233.27 o 
   8   7   6     3243.03     2609.97    413.38 o 
   9   7   6      255.17      436.93    195.42 o 
  -8   8   6     6221.87     6128.14    867.45 o 
  -7   8   6      876.88     1109.77    309.88 o 
  -6   8   6       12.22       39.23     76.96 o 
  -5   8   6     4038.61     3715.68    354.45 o 
  -4   8   6       92.48      154.57    111.91 o 
  -3   8   6     4620.41     5314.79    484.83 o 
  -2   8   6     1477.22     1477.21    171.79 o 
  -1   8   6      490.54      499.26    102.69 o 
   0   8   6    17970.56    19654.36   2187.42 o 
   1   8   6     4112.12     3720.01    308.38 o 
   2   8   6       20.15       65.20    102.26 o 
   3   8   6     7202.48     7614.86    732.48 o 
   4   8   6       15.65       27.71    111.45 o 
   5   8   6       90.40       11.88    138.24 o 
   6   8   6      876.58      549.03    181.37 o 
   7   8   6        6.88      169.78    144.15 o 
   8   8   6     2071.43     2148.10    452.97 o 
  -7   9   6      241.99      323.48    194.49 o 
  -6   9   6     3653.37     3438.33    572.22 o 
  -5   9   6      834.62      777.07    191.77 o 
  -4   9   6      212.76      257.12    111.90 o 
  -3   9   6      275.35      422.83    173.06 o 
  -2   9   6     2769.38     2882.22    345.22 o 
  -1   9   6     5948.60     6063.93    510.47 o 
   0   9   6      282.05      381.80    122.04 o 
   1   9   6     4720.16     4476.35    476.05 o 
   2   9   6      910.86     1003.02    216.61 o 
   3   9   6     2581.65     2599.75    390.70 o 
   4   9   6      621.30      787.14    207.53 o 
   5   9   6        6.51       30.47    106.86 o 
   6   9   6     1836.96     2027.24    480.46 o 
   7   9   6        5.45      443.87    260.29 o 
  -6  10   6     1949.53     1979.17    426.21 o 
  -5  10   6       69.34       17.05    128.77 o 
  -4  10   6      636.05      876.67    211.11 o 
  -3  10   6     4425.64     4757.21    706.79 o 
  -2  10   6     1055.55     1122.48    204.99 o 
  -1  10   6       26.88       81.00     99.30 o 
   0  10   6      391.16      425.17    165.13 o 
   1  10   6       86.43      -22.05    123.37 o 
   2  10   6     1720.05     1845.81    296.26 o 
   3  10   6      149.98      185.36    200.69 o 
   4  10   6        6.87     -122.13    138.27 o 
   5  10   6     2529.87     2174.06    413.19 o 
  -4  11   6     1582.68     1180.77    855.39 o 
  -3  11   6      862.54      841.79    297.72 o 
  -2  11   6        8.07      -21.83     99.70 o 
  -1  11   6       11.45     -166.00    166.00 o 
   0  11   6      595.41      617.27    281.23 o 
   1  11   6     1248.91     1700.45    464.70 o 
   2  11   6     1668.28     1793.78    378.99 o 
   3  11   6     1279.61      880.90    260.36 o 
 -11   1   7       10.17        4.60    127.29 o 
 -10   1   7     1505.18     1832.40    458.96 o 
  -9   1   7       26.87      126.85     86.68 o 
  -8   1   7      200.13      363.19     84.28 o 
  -7   1   7      477.21      524.38     82.74 o 
  -6   1   7       96.67      246.73     78.28 o 
  -5   1   7     7920.98     7960.42    397.26 o 
  -4   1   7     5135.99     4524.11    228.43 o 
  -3   1   7     4381.01     4504.98    208.75 o 
  -2   1   7    29450.90    32744.62   2289.31 o 
  -1   1   7     1237.94     1169.18     32.82 o 
   0   1   7     6293.05     5911.58    168.41 o 
   1   1   7     3989.21     3852.82    177.07 o 
   2   1   7       42.43      135.79     36.70 o 
   3   1   7      561.76      526.27     55.02 o 
   4   1   7     4643.44     4586.84    232.57 o 
   5   1   7     1619.00     1294.50     81.17 o 
   6   1   7     5783.75     5500.25    329.29 o 
   7   1   7     3723.73     3974.75    353.26 o 
   8   1   7     3030.76     2584.66    244.55 o 
   9   1   7      990.47      995.14    188.19 o 
  10   1   7      222.31      267.93    149.78 o 
  11   1   7      120.45      158.15    155.84 o 
 -11   2   7      685.40     1165.95    496.35 o 
 -10   2   7       22.96      104.70     87.79 o 
  -9   2   7      730.23      964.82    190.28 o 
  -8   2   7      452.08      549.11     92.79 o 
  -7   2   7       66.17      282.05     96.77 o 
  -6   2   7       27.34      100.11     94.78 o 
  -5   2   7     3898.54     3302.66    194.29 o 
  -4   2   7     6984.12     6409.44    354.90 o 
  -3   2   7     1927.02     1845.75    226.70 o 
  -2   2   7     4609.28     4365.72    191.97 o 
  -1   2   7    20749.37    19746.85    795.08 o 
   0   2   7     2718.81     2543.13    127.62 o 
   1   2   7      193.57      224.52     33.72 o 
   2   2   7     8920.63     9615.69    333.16 o 
   3   2   7     4349.24     4508.83    186.08 o 
   4   2   7     5520.76     5101.90    188.29 o 
   5   2   7     1541.20     1427.66    129.24 o 
   6   2   7       29.32       58.38     57.76 o 
   7   2   7     5443.73     5427.71    394.59 o 
   8   2   7      619.89      733.65    112.56 o 
   9   2   7       17.19      -32.11     89.24 o 
  10   2   7      857.94      990.00    276.09 o 
  11   2   7       34.88       -9.94    206.76 o 
 -11   3   7     1096.80     1499.25    570.26 o 
 -10   3   7      692.74      662.59    189.44 o 
  -9   3   7      522.01      795.33    170.61 o 
  -8   3   7     1411.60     1306.07    134.70 o 
  -7   3   7     2283.50     2037.90    216.24 o 
  -6   3   7     1265.32     1347.89    115.62 o 
  -5   3   7       46.13       79.28     40.80 o 
  -4   3   7     2002.43     2180.09    180.87 o 
  -3   3   7     6803.60     5757.53    253.34 o 
  -2   3   7       24.61       13.08     46.98 o 
  -1   3   7        2.73       29.48     30.42 o 
   0   3   7     1731.04     1899.41     99.36 o 
   1   3   7       17.52       59.60     33.33 o 
   2   3   7      661.02      789.10     59.57 o 
   3   3   7     2286.70     2150.03    118.08 o 
   4   3   7        3.51       97.04     91.93 o 
   5   3   7        2.01       18.40     78.87 o 
   6   3   7     5404.26     5201.35    363.55 o 
   7   3   7     2609.14     2179.80    198.28 o 
   8   3   7      155.46      255.41    112.94 o 
   9   3   7      715.12      930.14    188.92 o 
  10   3   7      943.82      539.52    222.23 o 
 -11   4   7      200.28      279.53    320.75 o 
 -10   4   7        0.43     -154.32    154.32 o 
  -9   4   7      345.35      457.26    130.75 o 
  -8   4   7      685.24      667.82    110.80 o 
  -7   4   7      231.83      281.72     70.94 o 
  -6   4   7     4799.93     4722.17    260.25 o 
  -5   4   7     1500.12     1434.50    113.71 o 
  -4   4   7     5363.97     4586.26    371.33 o 
  -3   4   7    26572.33    25835.66   1110.27 o 
  -2   4   7     9124.16     8834.67    396.24 o 
  -1   4   7      773.90      750.77     69.98 o 
   0   4   7    17697.13    18237.81    908.67 o 
   1   4   7     4386.93     4730.89    235.68 o 
   2   4   7     9566.95     8718.50    637.92 o 
   3   4   7     1855.53     1798.28    154.82 o 
   4   4   7     4082.34     3888.21    275.24 o 
   5   4   7    13525.03    12358.68    755.22 o 
   6   4   7     2915.28     2797.85    317.01 o 
   7   4   7     1714.48     1651.59    234.17 o 
   8   4   7     2602.12     2384.40    326.25 o 
   9   4   7      246.42      387.84    161.33 o 
  10   4   7       26.55      -57.77    114.01 o 
 -10   5   7      386.26      565.75    377.98 o 
  -9   5   7     2058.93     2125.31    289.27 o 
  -8   5   7      181.12      212.80    105.92 o 
  -7   5   7     1052.28      926.26    132.16 o 
  -6   5   7     7261.27     6750.61    448.64 o 
  -5   5   7     1266.07     1105.88    158.52 o 
  -4   5   7     1524.66     1475.07    150.14 o 
  -3   5   7    11491.06    11274.22    550.46 o 
  -2   5   7     1031.83      935.14     84.22 o 
  -1   5   7     1316.39     1638.11    120.41 o 
   0   5   7       77.17      206.60     49.76 o 
   1   5   7     1065.40     1106.28     95.00 o 
   2   5   7     1513.92     1263.75    100.51 o 
   3   5   7     4648.78     4734.38    325.70 o 
   4   5   7      314.86      406.59     87.58 o 
   5   5   7      238.44      265.38    106.30 o 
   6   5   7     6918.63     6532.80    604.31 o 
   7   5   7     1078.69     1071.90    221.39 o 
   8   5   7      705.51      694.02    187.82 o 
   9   5   7     1449.25     1236.91    267.21 o 
  10   5   7       52.95       80.32    123.04 o 
 -10   6   7        8.39      -46.45    167.42 o 
  -9   6   7      242.28      269.02    169.32 o 
  -8   6   7       89.08      184.27    116.32 o 
  -7   6   7      336.05      374.88    131.17 o 
  -6   6   7        2.95       14.49    102.83 o 
  -5   6   7     5843.64     5419.18    532.84 o 
  -4   6   7     2921.72     2766.78    265.56 o 
  -3   6   7      202.64      204.52     62.99 o 
  -2   6   7     2824.39     2864.11    204.31 o 
  -1   6   7    14108.08    17088.57   1010.23 o 
   0   6   7      245.82      435.80     75.49 o 
   1   6   7      563.89      644.83     82.34 o 
   2   6   7     9288.59     8294.48    524.03 o 
   3   6   7    10541.77    10955.39    753.40 o 
   4   6   7       22.03      141.70     99.34 o 
   5   6   7      282.60      123.28    101.98 o 
   6   6   7     2520.05     2623.83    338.90 o 
   7   6   7     1803.30     1821.84    342.01 o 
   8   6   7      401.47      254.27    239.21 o 
   9   6   7        3.59      -76.62    114.59 o 
  -9   7   7       11.62       74.54    143.00 o 
  -8   7   7        2.56      145.38    151.72 o 
  -7   7   7     2336.00     2401.33    409.65 o 
  -6   7   7     2141.11     1826.61    200.27 o 
  -5   7   7      343.08      447.27    118.77 o 
  -4   7   7     1985.77     2169.84    366.03 o 
  -3   7   7      688.58      841.50    119.22 o 
  -2   7   7    12902.10    14009.72    997.07 o 
  -1   7   7     2398.54     2809.70    322.71 o 
   0   7   7     3368.30     3268.27    301.17 o 
   1   7   7     4453.63     4204.53    296.37 o 
   2   7   7        3.65       44.01     72.11 o 
   3   7   7      642.44      868.01    183.85 o 
   4   7   7     1696.54     1618.00    269.58 o 
   5   7   7      835.64      911.18    205.86 o 
   6   7   7     1062.63      892.27    223.23 o 
   7   7   7     3029.75     2925.38    444.39 o 
   8   7   7     3188.97     2632.18    446.65 o 
  -8   8   7      570.66      510.55    230.38 o 
  -7   8   7        2.20     -133.67    153.28 o 
  -6   8   7      611.07      628.49    169.88 o 
  -5   8   7      809.11      823.83    170.05 o 
  -4   8   7        0.98        2.23     87.87 o 
  -3   8   7       86.48      291.58    117.62 o 
  -2   8   7     4402.67     4606.18    411.25 o 
  -1   8   7     1137.85     1251.50    183.36 o 
   0   8   7     2551.51     2904.44    337.96 o 
   1   8   7     1190.42     1289.25    139.61 o 
   2   8   7     4772.87     4805.16    523.90 o 
   3   8   7        0.72     -126.26    126.26 o 
   4   8   7        6.29       -0.87    100.91 o 
   5   8   7      154.90      338.34    191.00 o 
   6   8   7      816.18      947.66    245.69 o 
   7   8   7       91.76      118.69    137.47 o 
  -7   9   7      278.59      206.88    184.27 o 
  -6   9   7      601.22      661.68    250.58 o 
  -5   9   7     2386.32     2336.66    436.38 o 
  -4   9   7      886.98      877.05    216.79 o 
  -3   9   7     4174.36     5560.14    717.92 o 
  -2   9   7     2805.38     2785.88    285.07 o 
  -1   9   7       34.46      240.78    137.25 o 
   0   9   7      439.96      711.23    123.69 o 
   1   9   7       60.83       78.36    108.86 o 
   2   9   7        0.46      152.63    121.66 o 
   3   9   7     3429.84     3473.31    452.13 o 
   4   9   7      338.17      367.30    175.19 o 
   5   9   7      904.04     1032.48    271.84 o 
   6   9   7     2141.03     1975.85    360.42 o 
  -6  10   7      588.87      441.98    235.03 o 
  -5  10   7      717.75      652.07    633.39 o 
  -4  10   7     4585.82     6594.18   1436.57 o 
  -3  10   7      716.86      869.85    215.99 o 
  -2  10   7      304.97      164.20    130.15 o 
  -1  10   7      677.17      746.87    219.62 o 
   0  10   7     1277.64     1692.24    431.38 o 
   1  10   7     1059.68     1335.07    292.17 o 
   2  10   7      200.57      343.04    171.39 o 
   3  10   7      569.60      336.38    193.61 o 
   4  10   7     3692.13     3539.50    519.44 o 
   5  10   7      974.02      989.72    280.57 o 
  -3  11   7      445.99      609.82    373.60 o 
  -2  11   7       61.30      321.80    263.42 o 
  -1  11   7       40.10        4.46    148.78 o 
   0  11   7      760.09      778.63    295.34 o 
   1  11   7        2.32       39.77    190.84 o 
   2  11   7     2022.41     2201.39    431.23 o 
   3  11   7     1717.89     1576.56    320.86 o 
 -11   0   8      163.01      238.65    314.70 o 
 -10   0   8     3316.87     3938.07   1444.66 o 
  -9   0   8     5299.92     7188.04   3076.23 o 
  -8   0   8      761.45      961.92    359.89 o 
  -7   0   8    21204.23    22594.88   1683.17 o 
  -6   0   8    16287.13    17047.36   1165.09 o 
  -5   0   8     1825.05     2012.96    147.63 o 
  -4   0   8     4179.10     4265.73    289.65 o 
  -3   0   8      774.34      903.25    166.53 o 
  -2   0   8     4575.30     4411.33    394.77 o 
  -1   0   8    60651.25    67440.01   3098.07 o 
   0   0   8      292.76      379.07     84.18 o 
   1   0   8     9448.78     9618.57    646.95 o 
   2   0   8    81303.77    94579.55   5793.48 o 
   3   0   8    11463.32    10467.30    902.10 o 
   4   0   8     4009.76     4113.35    296.42 o 
   5   0   8     6043.22     6403.86    419.42 o 
   6   0   8    11853.91    14012.62   1769.08 o 
   7   0   8     4921.10     4792.68    504.66 o 
   8   0   8      347.82      289.16    180.23 o 
   9   0   8      311.07      299.97    194.94 o 
  10   0   8     4157.81     3586.80    579.64 o 
 -11   1   8       28.35       89.64    142.60 o 
 -10   1   8     4485.18     6531.98   1779.72 o 
  -9   1   8     1621.41     1805.60    564.44 o 
  -8   1   8     2776.15     3420.31    429.44 o 
  -7   1   8    20832.78    19207.40   1050.13 o 
  -6   1   8     6928.50     6113.16    637.34 o 
  -5   1   8      630.25      583.74    102.00 o 
  -4   1   8    10721.18    10017.86    421.96 o 
  -3   1   8     1956.08     1655.11     95.56 o 
  -2   1   8    22155.00    23853.79    955.36 o 
  -1   1   8       29.51       61.64     35.21 o 
   0   1   8    14409.45    15445.48    506.62 o 
   1   1   8    37665.42    36971.82   1712.70 o 
   2   1   8     4109.72     3847.33    154.86 o 
   3   1   8     8036.78     7955.82    305.55 o 
   4   1   8       95.17      118.97     34.90 o 
   5   1   8      176.95      217.90     43.28 o 
   6   1   8       90.47      223.41     52.84 o 
   7   1   8     5085.27     4861.30    393.96 o 
   8   1   8     2736.38     2488.53    250.92 o 
   9   1   8      376.77      423.84    154.18 o 
  10   1   8     1618.14     1305.72    296.54 o 
 -11   2   8      436.59      669.71    355.45 o 
 -10   2   8      333.48      828.61    243.65 o 
  -9   2   8      552.94      691.19    127.37 o 
  -8   2   8     5358.88     5195.61    667.07 o 
  -7   2   8       18.77       34.02     83.72 o 
  -6   2   8     5375.44     5139.65    326.62 o 
  -5   2   8     2878.42     2368.82    235.67 o 
  -4   2   8     3378.20     3447.36    240.45 o 
  -3   2   8       18.75      149.25     56.10 o 
  -2   2   8      596.22      500.75     61.09 o 
  -1   2   8    15465.65    14020.40    663.16 o 
   0   2   8     3382.90     2971.46    128.46 o 
   1   2   8    22747.74    23534.01   1015.37 o 
   2   2   8    20429.88    22059.68    828.08 o 
   3   2   8     3094.58     3283.18    155.63 o 
   4   2   8     9673.96     9377.82    375.25 o 
   5   2   8      735.35      651.71     95.52 o 
   6   2   8     1397.04     1514.74    196.01 o 
   7   2   8     5171.33     4941.43    403.61 o 
   8   2   8      984.74      994.84    155.80 o 
   9   2   8     1749.45     2042.17    311.60 o 
  10   2   8      971.21      890.63    260.66 o 
 -11   3   8        1.82     -277.23    317.30 o 
 -10   3   8     2722.64     3327.50    772.53 o 
  -9   3   8       14.55      343.39    143.87 o 
  -8   3   8       95.04      316.77    125.71 o 
  -7   3   8     9241.00     8784.93    748.22 o 
  -6   3   8     1716.02     1566.05    157.88 o 
  -5   3   8     1919.83     1931.17    224.45 o 
  -4   3   8     4204.32     3951.08    400.21 o 
  -3   3   8      243.80      304.30     82.22 o 
  -2   3   8    13755.55    12223.14    620.03 o 
  -1   3   8     6385.32     6351.47    252.25 o 
   0   3   8     2497.02     2782.76    136.10 o 
   1   3   8    24973.02    26065.02   1048.09 o 
   2   3   8    21041.38    22097.27    852.35 o 
   3   3   8     2496.56     2438.83    193.88 o 
   4   3   8     1777.28     1766.05    162.94 o 
   5   3   8     7566.05     7628.31    603.71 o 
   6   3   8     1499.18     1878.99    255.66 o 
   7   3   8     2891.30     2906.97    276.32 o 
   8   3   8       89.40      267.83    142.19 o 
   9   3   8      817.63      782.96    211.49 o 
  10   3   8     3782.54     3192.17    555.22 o 
 -10   4   8      256.67      684.50    511.66 o 
  -9   4   8     2180.59     2130.96    337.05 o 
  -8   4   8     2478.88     2522.46    289.97 o 
  -7   4   8      555.05      547.41    114.91 o 
  -6   4   8     4092.80     4059.71    322.52 o 
  -5   4   8      642.51      748.05    119.75 o 
  -4   4   8     1291.26     1210.55     94.61 o 
  -3   4   8     2067.25     2060.39    240.38 o 
  -2   4   8        1.36       74.78     59.14 o 
  -1   4   8    23016.65    24216.55   1253.65 o 
   0   4   8     7487.10     7610.77    334.14 o 
   1   4   8        9.67       86.83     41.35 o 
   2   4   8    10609.63    11047.99    485.18 o 
   3   4   8      199.55      112.94     55.21 o 
   4   4   8      790.41      981.66    116.84 o 
   5   4   8      886.89      996.46    144.31 o 
   6   4   8     1292.82     1169.25    158.07 o 
   7   4   8     3619.20     2803.17    338.93 o 
   8   4   8     3351.03     2855.91    373.90 o 
   9   4   8      364.95      485.42    176.72 o 
  10   4   8     1178.22     1284.04    359.44 o 
 -10   5   8      618.71     1154.16    501.38 o 
  -9   5   8      273.13      212.19    119.14 o 
  -8   5   8     8369.33     7636.57    738.33 o 
  -7   5   8     3416.67     4181.45    461.24 o 
  -6   5   8     3601.19     3367.77    282.78 o 
  -5   5   8     6604.21     6100.80    595.56 o 
  -4   5   8        6.89      114.26    114.84 o 
  -3   5   8      128.16      204.10     65.95 o 
  -2   5   8     5189.20     6163.88    366.80 o 
  -1   5   8      391.81      440.71     67.73 o 
   0   5   8    18662.20    20327.21    919.23 o 
   1   5   8    13753.74    13632.21    639.17 o 
   2   5   8     3407.89     3183.92    277.21 o 
   3   5   8    15245.08    14825.27    930.10 o 
   4   5   8        1.11      165.90     75.21 o 
   5   5   8     2873.63     3035.00    356.01 o 
   6   5   8      244.91      222.57    123.54 o 
   7   5   8     1384.88     1418.25    245.18 o 
   8   5   8     1211.94     1362.52    284.23 o 
   9   5   8     1158.90      886.94    216.14 o 
  -9   6   8     3612.22     3739.72    813.06 o 
  -8   6   8      207.09      308.69    149.37 o 
  -7   6   8     5425.16     4778.75    539.39 o 
  -6   6   8     7991.34     7838.35    814.71 o 
  -5   6   8      320.23      449.75    202.20 o 
  -4   6   8     2527.05     2788.27    224.83 o 
  -3   6   8      532.82      458.08     91.26 o 
  -2   6   8      324.85      497.98     96.08 o 
  -1   6   8     6478.71     8622.32    572.03 o 
   0   6   8     5304.23     5829.06    366.37 o 
   1   6   8    15287.87    16548.94    868.22 o 
   2   6   8     8577.83     7995.27    860.41 o 
   3   6   8       40.34       15.87     65.28 o 
   4   6   8     4827.88     4647.20    499.05 o 
   5   6   8      100.58      420.16    208.58 o 
   6   6   8       34.43       43.57    122.82 o 
   7   6   8       13.00        0.67    100.23 o 
   8   6   8      757.05     1048.19    248.29 o 
   9   6   8      356.14      270.49    155.29 o 
  -9   7   8      330.88      743.19    326.82 o 
  -8   7   8     1632.07      953.69    469.20 o 
  -7   7   8     1288.74     1558.04    395.95 o 
  -6   7   8     1357.11     1158.21    240.48 o 
  -5   7   8     3482.50     3343.14    468.96 o 
  -4   7   8     1085.28     1218.86    157.07 o 
  -3   7   8     1500.61     1782.72    250.39 o 
  -2   7   8      201.34      325.31    107.08 o 
  -1   7   8      148.69      124.74     93.81 o 
   0   7   8      925.08     1023.32    124.05 o 
   1   7   8     1534.24     1381.37    137.54 o 
   2   7   8     2353.71     2423.07    239.01 o 
   3   7   8      728.08      767.22    174.50 o 
   4   7   8     1595.72     1414.79    249.88 o 
   5   7   8      129.36      396.86    159.98 o 
   6   7   8       11.43     -142.64    142.64 o 
   7   7   8        2.19       31.48    122.44 o 
   8   7   8       25.63       35.80    211.01 o 
  -8   8   8      514.68      705.14    358.23 o 
  -7   8   8      941.53     1329.14    399.49 o 
  -6   8   8      340.18      269.66    152.05 o 
  -5   8   8     3141.57     2934.83    555.94 o 
  -4   8   8     1233.44     1199.30    211.83 o 
  -3   8   8      315.97      489.64    131.52 o 
  -2   8   8     1055.60     1178.63    186.23 o 
  -1   8   8       71.64      268.02     98.63 o 
   0   8   8     8369.92     9119.29   1096.94 o 
   1   8   8     1991.22     1868.92    285.15 o 
   2   8   8      134.75      -42.43    103.48 o 
   3   8   8     9897.01     9098.01    882.25 o 
   4   8   8     1277.64     1096.40    233.06 o 
   5   8   8     1068.19      987.62    257.51 o 
   6   8   8     1514.98     1233.19    310.52 o 
   7   8   8       67.61       97.95    154.51 o 
  -7   9   8      109.60       38.60    249.94 o 
  -6   9   8     1972.90     2169.04    581.34 o 
  -5   9   8        1.21       -9.97    173.41 o 
  -4   9   8      862.26     1203.45    407.00 o 
  -3   9   8     3348.84     4210.55    518.18 o 
  -2   9   8     2533.68     2825.43    318.79 o 
  -1   9   8     2261.70     2737.38    302.76 o 
   0   9   8      772.02     1135.14    220.91 o 
   1   9   8     1216.85     1490.73    267.61 o 
   2   9   8     3995.33     3844.96    471.63 o 
   3   9   8      468.47      279.17    146.73 o 
   4   9   8       15.10       22.26    133.61 o 
   5   9   8      641.77     1128.74    331.22 o 
   6   9   8     2368.94     2102.30    420.96 o 
  -5  10   8      103.10      129.09    224.98 o 
  -4  10   8       13.06       93.36    186.28 o 
  -3  10   8      736.17      907.62    336.10 o 
  -2  10   8      275.78      365.67    175.11 o 
  -1  10   8     1260.53     1438.74    370.05 o 
   0  10   8     3353.50     3351.50    469.72 o 
   1  10   8     3309.97     3251.82    468.59 o 
   2  10   8      239.40      178.35    144.91 o 
   3  10   8       78.77       -8.20    124.69 o 
   4  10   8      643.01     1215.91    300.43 o 
  -2  11   8       15.59      -49.79    212.95 o 
  -1  11   8       20.48      -23.60    161.20 o 
   0  11   8     2341.31     2179.75    545.79 o 
   1  11   8      637.94      305.25    240.56 o 
   2  11   8       77.60       62.58    188.79 o 
 -11   1   9      443.02      575.53    342.72 o 
 -10   1   9      608.49     1073.45    363.94 o 
  -9   1   9      831.13     1062.75    397.32 o 
  -8   1   9      385.90      922.21    234.36 o 
  -7   1   9      467.44      523.29    161.18 o 
  -6   1   9      707.73      641.93    115.79 o 
  -5   1   9      683.97      664.15    127.21 o 
  -4   1   9     3822.36     3395.32    157.77 o 
  -3   1   9     9391.97     8990.26    390.61 o 
  -2   1   9     9256.93     9806.85    393.32 o 
  -1   1   9    12338.54    11523.37    375.30 o 
   0   1   9     2481.85     2579.31    110.89 o 
   1   1   9     8003.15     7920.53    436.70 o 
   2   1   9      276.42      374.29     55.36 o 
   3   1   9      160.10      158.22     41.75 o 
   4   1   9     2437.54     2369.31    143.10 o 
   5   1   9     4590.43     4479.96    233.55 o 
   6   1   9     3389.97     2812.04    188.18 o 
   7   1   9     5828.01     5498.50    436.09 o 
   8   1   9       93.69       90.93     88.31 o 
   9   1   9      824.99      856.68    197.96 o 
  10   1   9     1035.46     1452.20    393.63 o 
 -11   2   9     1693.87     2907.30   1227.56 o 
 -10   2   9      167.34      439.12    186.66 o 
  -9   2   9      160.91      320.64    162.52 o 
  -8   2   9      867.49      934.08    283.90 o 
  -7   2   9       22.79      -13.02     56.61 o 
  -6   2   9     1243.29      991.39    120.21 o 
  -5   2   9     1670.92     1503.46    259.56 o 
  -4   2   9     1444.90     1657.21    147.94 o 
  -3   2   9    13287.86    15643.54   1792.91 o 
  -2   2   9    20915.33    21811.59   1079.53 o 
  -1   2   9     2520.58     2639.20    154.80 o 
   0   2   9     4934.74     4692.46    225.64 o 
   1   2   9     6064.68     6427.90    282.21 o 
   2   2   9      871.23      846.88     70.14 o 
   3   2   9     2126.28     2063.26    124.60 o 
   4   2   9      666.83      663.70     67.81 o 
   5   2   9       77.29        3.23     55.19 o 
   6   2   9    10511.31    10142.56    713.05 o 
   7   2   9      436.74      444.43    116.34 o 
   8   2   9      818.54      834.81    155.30 o 
   9   2   9     2025.52     1737.90    370.96 o 
  10   2   9      261.60      232.59    194.05 o 
 -10   3   9      149.58      593.73    199.29 o 
  -9   3   9      246.00      113.50    116.18 o 
  -8   3   9      564.92      483.56    175.15 o 
  -7   3   9     1469.34     1260.15    204.99 o 
  -6   3   9     1616.98     1512.34    192.62 o 
  -5   3   9     2151.98     2185.45    185.00 o 
  -4   3   9     4540.02     4889.84    483.04 o 
  -3   3   9     1541.90     1372.88    124.65 o 
  -2   3   9      686.53      907.80    132.11 o 
  -1   3   9     4596.21     4254.83    189.12 o 
   0   3   9     2956.79     3012.36    161.71 o 
   1   3   9     1385.24     1567.63    105.21 o 
   2   3   9     1403.04     1508.80    103.51 o 
   3   3   9      419.62      546.10     61.32 o 
   4   3   9      435.32      613.30    100.60 o 
   5   3   9      210.33      326.84     83.34 o 
   6   3   9       50.10      260.04    132.49 o 
   7   3   9       42.41       74.73     93.58 o 
   8   3   9      205.21      252.60    121.42 o 
   9   3   9      150.64      204.07    141.57 o 
  10   3   9       64.46      167.48    201.78 o 
 -10   4   9     1136.95      690.02   1009.45 o 
  -9   4   9      253.05      502.03    274.67 o 
  -8   4   9      280.82      341.00    108.77 o 
  -7   4   9     1533.33     1805.00    244.08 o 
  -6   4   9        0.30       25.29     65.81 o 
  -5   4   9      911.98     1321.64    326.06 o 
  -4   4   9        3.44      -12.46     63.05 o 
  -3   4   9     4216.95     4274.17    300.89 o 
  -2   4   9     3288.65     3163.65    179.00 o 
  -1   4   9       12.67      118.99     60.13 o 
   0   4   9    12342.90    12462.77    551.79 o 
   1   4   9      159.17      230.72     50.47 o 
   2   4   9     1425.22     1338.64    101.73 o 
   3   4   9     5491.88     5710.25    395.34 o 
   4   4   9     2839.97     3074.65    322.81 o 
   5   4   9     7773.31     7690.88    627.91 o 
   6   4   9        4.58      150.46    106.43 o 
   7   4   9      420.12      766.29    193.28 o 
   8   4   9     4736.20     4244.79    530.33 o 
   9   4   9        1.45      -26.83    127.77 o 
 -10   5   9      403.98      747.50    446.79 o 
  -9   5   9      883.77      663.42    351.36 o 
  -8   5   9       48.80       30.19     97.51 o 
  -7   5   9     1490.95     1426.24    205.71 o 
  -6   5   9     6558.92     6246.18    509.21 o 
  -5   5   9      739.79      771.64    144.60 o 
  -4   5   9     1592.70     1971.40    248.72 o 
  -3   5   9     2135.81     2359.62    255.22 o 
  -2   5   9     2971.78     3498.48    260.30 o 
  -1   5   9     4791.53     4930.81    280.14 o 
   0   5   9       21.45       62.49     47.03 o 
   1   5   9     4117.19     4189.84    247.37 o 
   2   5   9     6767.75     6784.85    371.10 o 
   3   5   9     1033.02     1118.85    182.34 o 
   4   5   9      868.91      883.70    137.80 o 
   5   5   9     1354.91     1495.58    229.12 o 
   6   5   9      366.82      365.94    152.60 o 
   7   5   9      142.02      236.81    146.47 o 
   8   5   9      269.79      298.38    162.88 o 
   9   5   9      221.63      232.79    164.28 o 
  -9   6   9        1.45      100.52    264.97 o 
  -8   6   9     1630.10     1883.24    336.22 o 
  -7   6   9      546.04      564.55    198.53 o 
  -6   6   9       14.92       46.78    155.69 o 
  -5   6   9      815.68      884.67    171.55 o 
  -4   6   9     2879.61     3122.28    325.90 o 
  -3   6   9     4189.98     4998.48    377.08 o 
  -2   6   9    10518.68    12956.26    774.51 o 
  -1   6   9     3254.49     3922.50    275.65 o 
   0   6   9     1964.86     2287.37    186.80 o 
   1   6   9      316.70      360.18     81.88 o 
   2   6   9     5658.23     5808.45    607.76 o 
   3   6   9     5688.30     5521.92    474.53 o 
   4   6   9       98.86      186.65    117.25 o 
   5   6   9        5.13      -24.97     91.96 o 
   6   6   9     9843.28     9116.59    967.45 o 
   7   6   9     1123.23     1419.58    312.44 o 
   8   6   9      792.94      726.18    234.80 o 
  -8   7   9      524.25      556.71    290.43 o 
  -7   7   9      554.02      575.49    198.09 o 
  -6   7   9     2116.10     1597.32    311.63 o 
  -5   7   9     1271.65     1432.88    343.51 o 
  -4   7   9     5332.80     6407.32    697.32 o 
  -3   7   9    11393.74    14421.75   1067.12 o 
  -2   7   9    10016.41    13639.31    927.22 o 
  -1   7   9     9475.40    11814.45    808.73 o 
   0   7   9     3816.70     4230.06    313.15 o 
   1   7   9     6489.32     6924.27    447.74 o 
   2   7   9       10.91       61.18     95.56 o 
   3   7   9       15.11      115.24    115.32 o 
   4   7   9     1502.10     1316.01    248.08 o 
   5   7   9     4527.17     4095.75    510.51 o 
   6   7   9     1063.74     1155.77    283.22 o 
   7   7   9     4703.33     4246.13    681.27 o 
   8   7   9      215.21       19.85    167.41 o 
  -7   8   9       66.55      189.27    188.23 o 
  -6   8   9      267.69      417.73    303.82 o 
  -5   8   9       64.98       21.73    135.30 o 
  -4   8   9      168.76      388.04    192.09 o 
  -3   8   9      903.78     1349.74    223.38 o 
  -2   8   9     4449.25     5249.08    481.29 o 
  -1   8   9        5.56      -26.31     79.40 o 
   0   8   9      570.21      796.32    161.72 o 
   1   8   9     2449.19     2534.10    327.56 o 
   2   8   9       28.51     -114.66    114.66 o 
   3   8   9      444.55      511.89    170.97 o 
   4   8   9      197.23       84.78    119.11 o 
   5   8   9      108.95      160.09    199.65 o 
   6   8   9     2219.22     2100.56    383.76 o 
   7   8   9      210.54      216.44    179.91 o 
  -6   9   9       56.21      -62.83    189.13 o 
  -5   9   9       40.14     -192.14    192.14 o 
  -4   9   9       41.82       18.64    141.17 o 
  -3   9   9      107.48      287.00    183.55 o 
  -2   9   9        1.20       61.50    103.05 o 
  -1   9   9      373.01      454.75    131.66 o 
   0   9   9       23.15      128.74    127.54 o 
   1   9   9      169.33      184.83    127.26 o 
   2   9   9      756.09      798.24    225.37 o 
   3   9   9       67.59      -49.63    122.47 o 
   4   9   9       18.20       15.50    119.67 o 
   5   9   9       20.00      456.99    229.20 o 
  -4  10   9       52.53     -125.24    199.14 o 
  -3  10   9       68.21       49.49    154.21 o 
  -2  10   9      263.49      382.35    297.22 o 
  -1  10   9      167.98      139.48    202.20 o 
   0  10   9      192.01      260.86    151.71 o 
   1  10   9     1718.27     1265.35    278.93 o 
   2  10   9      984.97     1152.74    276.00 o 
   3  10   9      423.67      250.36    187.57 o 
   4  10   9     1286.52     1221.23    324.78 o 
 -11   0  10      258.04      247.56    251.94 o 
 -10   0  10     1336.61     1045.93    378.92 o 
  -9   0  10      102.72      175.21    193.43 o 
  -8   0  10     1756.56     2250.89    544.87 o 
  -7   0  10    17476.06    15756.95   2257.43 o 
  -6   0  10     9578.49     8051.18   1026.40 o 
  -5   0  10      356.52      567.36    195.47 o 
  -4   0  10    34519.77    31781.96   3470.82 o 
  -3   0  10     2761.13     2707.28    384.93 o 
  -2   0  10      224.96      122.72    106.24 o 
  -1   0  10     1640.37     1889.33    108.47 o 
   0   0  10     3480.15     3496.80    235.00 o 
   1   0  10    16169.02    16961.63   1034.61 o 
   2   0  10    79753.94    99180.57   7506.28 o 
   3   0  10     1319.83     1218.59    152.19 o 
   4   0  10    16871.06    15961.03   1034.22 o 
   5   0  10    20653.51    21668.09   1450.70 o 
   6   0  10     4255.33     3965.20    348.14 o 
   7   0  10     1606.80     1412.39    307.77 o 
   8   0  10      484.02      366.80    208.35 o 
   9   0  10       46.26      106.41    175.41 o 
  10   0  10     7464.35     8277.59   2056.46 o 
 -10   1  10       56.95      135.40    236.07 o 
  -9   1  10     1095.87     1449.32    387.78 o 
  -8   1  10     2189.23     2017.73    344.24 o 
  -7   1  10     2742.86     2284.18    333.56 o 
  -6   1  10    19953.55    18357.53   1621.37 o 
  -5   1  10     9392.71     7847.64    701.23 o 
  -4   1  10     3629.83     3404.46    405.60 o 
  -3   1  10    21412.37    20767.52   1431.75 o 
  -2   1  10      955.04     1135.82     71.20 o 
  -1   1  10    10307.94    10707.99    498.18 o 
   0   1  10      452.75      440.02     52.85 o 
   1   1  10    20512.11    22118.81   1082.12 o 
   2   1  10    16149.25    17636.47    927.49 o 
   3   1  10    12817.20    13446.40    608.53 o 
   4   1  10    11008.00    11900.66    547.33 o 
   5   1  10     7984.72     8859.10    460.58 o 
   6   1  10      565.32      556.89    105.04 o 
   7   1  10      663.92      778.43    129.90 o 
   8   1  10      254.82      499.21    150.80 o 
   9   1  10     1356.08     1340.90    327.76 o 
  10   1  10      169.08      333.79    527.76 o 
 -10   2  10       77.99      179.52    156.30 o 
  -9   2  10     1592.94     1641.18    321.22 o 
  -8   2  10      196.92       87.80    132.18 o 
  -7   2  10     6745.36     6488.19    670.75 o 
  -6   2  10     2098.12     1749.79    251.60 o 
  -5   2  10      956.43     1021.30    135.25 o 
  -4   2  10     6023.68     6213.52    390.24 o 
  -3   2  10        3.94       31.28     58.44 o 
  -2   2  10       66.89      222.47     61.36 o 
  -1   2  10      161.85      334.69     83.42 o 
   0   2  10     3320.37     2960.82    163.36 o 
   1   2  10     4590.19     4565.77    223.57 o 
   2   2  10      316.26      339.13     60.03 o 
   3   2  10    12628.82    13674.77    642.17 o 
   4   2  10      118.07      189.66     54.34 o 
   5   2  10       46.00      191.14     94.69 o 
   6   2  10     2276.33     2184.31    227.52 o 
   7   2  10     3332.49     3165.23    348.72 o 
   8   2  10      558.40      603.33    155.06 o 
   9   2  10      104.28      -85.21    151.59 o 
 -10   3  10      460.57      546.48    239.55 o 
  -9   3  10      906.20      943.27    244.26 o 
  -8   3  10       24.20      -13.77    154.66 o 
  -7   3  10     2508.25     2519.34    322.65 o 
  -6   3  10    12220.71    12238.55    810.05 o 
  -5   3  10      130.46      279.67     76.87 o 
  -4   3  10     2363.57     2712.69    295.69 o 
  -3   3  10    11918.16    13060.53    811.44 o 
  -2   3  10     2406.77     2462.99    180.70 o 
  -1   3  10     1709.13     1584.99    156.78 o 
   0   3  10       41.04       79.55     56.35 o 
   1   3  10      281.08      235.49     55.79 o 
   2   3  10    10110.56     9801.15    444.64 o 
   3   3  10      845.02      920.00     81.95 o 
   4   3  10      392.74      485.62    101.65 o 
   5   3  10     3364.02     3354.05    279.71 o 
   6   3  10      832.44     1131.06    184.88 o 
   7   3  10      290.88      509.97    136.52 o 
   8   3  10       28.78       10.72     96.86 o 
   9   3  10        2.33       16.57    141.42 o 
 -10   4  10       64.24      148.92    287.75 o 
  -9   4  10      104.75      194.32    162.21 o 
  -8   4  10       80.47      117.93    182.20 o 
  -7   4  10     5732.13     4726.00    718.08 o 
  -6   4  10      500.29      555.24    152.51 o 
  -5   4  10     2872.40     2526.42    320.14 o 
  -4   4  10    10235.19    10670.80    884.32 o 
  -3   4  10      307.69      491.87     91.32 o 
  -2   4  10      585.46      776.19    128.08 o 
  -1   4  10       56.31       42.11     42.52 o 
   0   4  10      398.26      368.23     74.46 o 
   1   4  10     4020.83     4119.98    256.89 o 
   2   4  10     3530.18     3640.07    230.80 o 
   3   4  10     3146.05     3336.14    287.55 o 
   4   4  10     2914.01     2722.13    249.29 o 
   5   4  10      405.78      313.64    113.99 o 
   6   4  10     1517.59     1562.10    211.84 o 
   7   4  10      291.22      317.33    139.70 o 
   8   4  10      121.81      -12.16    112.07 o 
   9   4  10       37.36       -8.16    145.66 o 
  -9   5  10      179.33      159.38    163.42 o 
  -8   5  10     2804.95     2869.60    505.26 o 
  -7   5  10     1705.70     1793.87    244.60 o 
  -6   5  10     5243.69     5042.05    446.79 o 
  -5   5  10    15205.49    16748.13   1351.66 o 
  -4   5  10      393.26      425.04    119.93 o 
  -3   5  10     5450.86     5395.01    489.94 o 
  -2   5  10     1072.19     1135.20    144.00 o 
  -1   5  10      567.30      678.94     92.17 o 
   0   5  10     4912.76     5204.10    300.42 o 
   1   5  10    17330.56    18226.66    906.09 o 
   2   5  10     2587.08     2503.22    184.16 o 
   3   5  10    30284.08    34173.92   2354.44 o 
   4   5  10     3550.21     3924.17    440.41 o 
   5   5  10     3496.54     3726.70    442.34 o 
   6   5  10     2667.25     2490.40    357.71 o 
   7   5  10        3.61      114.98    118.55 o 
   8   5  10       75.17       79.90    120.21 o 
  -9   6  10      133.42      168.34    269.39 o 
  -8   6  10      106.03       19.56    127.58 o 
  -7   6  10     2458.60     2220.49    339.04 o 
  -6   6  10     9015.95     9689.41   1024.63 o 
  -5   6  10       59.08       50.25     96.22 o 
  -4   6  10     7600.34     8389.17    795.63 o 
  -3   6  10     6113.48     6988.80    708.09 o 
  -2   6  10      983.53     1266.14    162.99 o 
  -1   6  10      568.28      730.42    110.97 o 
   0   6  10      519.26      527.23    103.56 o 
   1   6  10     7944.82     8520.38    662.16 o 
   2   6  10    13663.64    13985.58    959.86 o 
   3   6  10      669.07     1017.38    208.05 o 
   4   6  10    10200.14    10172.49    977.78 o 
   5   6  10     4740.54     4598.21    556.90 o 
   6   6  10      403.37      335.77    159.73 o 
   7   6  10      115.72      150.60    136.87 o 
   8   6  10       80.06       90.66    138.59 o 
  -8   7  10      613.30      955.92    462.01 o 
  -7   7  10      293.78      376.83    180.01 o 
  -6   7  10      631.49      743.43    229.26 o 
  -5   7  10     2727.39     2662.93    528.43 o 
  -4   7  10        0.94      173.88    130.90 o 
  -3   7  10      174.15      518.84    143.42 o 
  -2   7  10     3181.28     4600.24    456.48 o 
  -1   7  10      525.67      735.88    143.36 o 
   0   7  10     2641.88     2849.06    266.96 o 
   1   7  10      507.65      788.40    156.51 o 
   2   7  10      457.14      677.12    167.21 o 
   3   7  10     2485.65     2661.10    361.24 o 
   4   7  10        5.37      -56.56    116.99 o 
   5   7  10      231.90      328.56    160.43 o 
   6   7  10      213.01      213.52    149.92 o 
   7   7  10      210.58      142.51    144.89 o 
  -7   8  10        9.31      160.29    308.51 o 
  -6   8  10      239.95      101.71    187.94 o 
  -5   8  10     2805.47     2774.76    534.23 o 
  -4   8  10       12.06      -42.86    156.29 o 
  -3   8  10       28.21      -46.89     99.60 o 
  -2   8  10       99.03      280.56    150.23 o 
  -1   8  10        3.08       69.98     95.19 o 
   0   8  10     2042.37     2355.31    292.93 o 
   1   8  10     1299.71     1240.75    207.91 o 
   2   8  10     2097.94     2581.83    354.30 o 
   3   8  10      794.04      806.69    222.29 o 
   4   8  10      192.65      119.47    131.59 o 
   5   8  10     1523.13     1422.28    316.14 o 
   6   8  10      111.56       69.34    144.64 o 
  -6   9  10     1016.00      513.03    732.22 o 
  -5   9  10      711.08      660.41    301.15 o 
  -4   9  10     2888.40     3487.78    657.89 o 
  -3   9  10      550.55      812.57    294.19 o 
  -2   9  10      917.17     1667.15    374.75 o 
  -1   9  10     1553.60     1564.79    339.58 o 
   0   9  10      405.91      519.04    205.07 o 
   1   9  10      953.13     1113.62    259.29 o 
   2   9  10       71.76        6.36    108.22 o 
   3   9  10      585.53      743.30    233.96 o 
   4   9  10     1355.98     1271.47    315.33 o 
   5   9  10      136.42       55.08    138.14 o 
  -3  10  10      516.16      672.68    419.34 o 
  -2  10  10      959.13     1825.01    636.84 o 
  -1  10  10       36.25      116.84    219.33 o 
   0  10  10      174.88      563.82    329.49 o 
   1  10  10      342.72      402.03    213.49 o 
   2  10  10      757.39     1201.81    330.93 o 
   3  10  10      247.15      175.11    168.36 o 
 -10   1  11      189.30      446.67    215.60 o 
  -9   1  11      606.11      834.58    242.82 o 
  -8   1  11      414.52      547.48    174.86 o 
  -7   1  11       18.92       11.50    109.56 o 
  -6   1  11      246.23       86.76    109.13 o 
  -5   1  11      260.70      386.88    182.88 o 
  -4   1  11       43.70      -22.93    119.37 o 
  -3   1  11    14870.90    13990.84   1110.11 o 
  -2   1  11     2576.38     2535.06    277.03 o 
  -1   1  11     6460.13     6672.21    362.51 o 
   0   1  11    16260.65    18379.50    850.23 o 
   1   1  11      417.44      499.35     84.77 o 
   2   1  11       88.54       69.21     58.02 o 
   3   1  11     1168.75     1150.85    113.04 o 
   4   1  11       28.66       14.27     49.35 o 
   5   1  11     2949.38     3020.67    283.55 o 
   6   1  11      782.13      673.37    132.44 o 
   7   1  11      720.67      849.47    154.98 o 
   8   1  11     4072.41     3834.85    547.40 o 
   9   1  11        0.32       35.60    138.89 o 
 -10   2  11        8.84      -13.21    125.64 o 
  -9   2  11     1548.27     1827.03    377.66 o 
  -8   2  11      891.15      658.39    189.92 o 
  -7   2  11      283.94      402.92    162.25 o 
  -6   2  11     1199.52     1078.02    236.00 o 
  -5   2  11        6.47       66.85    109.35 o 
  -4   2  11     2289.44     2192.20    246.30 o 
  -3   2  11     1170.97     1471.56    188.66 o 
  -2   2  11     1343.92     1430.31    133.17 o 
  -1   2  11     6971.03     7165.07    423.90 o 
   0   2  11     1999.79     1909.39    118.57 o 
   1   2  11     2821.03     2672.73    158.33 o 
   2   2  11      288.96      379.76     73.73 o 
   3   2  11        4.81       -8.57     48.35 o 
   4   2  11      433.31      506.59     82.80 o 
   5   2  11      176.14      259.57     88.15 o 
   6   2  11     5907.44     6246.72    474.64 o 
   7   2  11      328.85      525.51    142.09 o 
   8   2  11       15.02        7.33    137.51 o 
   9   2  11     2587.99     2280.66    478.65 o 
 -10   3  11       36.86      313.29    205.82 o 
  -9   3  11        5.32      -38.26    159.15 o 
  -8   3  11      295.98      573.77    207.03 o 
  -7   3  11       16.67       75.94    152.59 o 
  -6   3  11      193.14      218.15    133.69 o 
  -5   3  11      317.97      441.19     90.24 o 
  -4   3  11       97.10      157.78     94.62 o 
  -3   3  11      778.77      956.97    158.22 o 
  -2   3  11     5784.74     6473.23    510.00 o 
  -1   3  11     2188.29     2289.07    339.18 o 
   0   3  11       61.77       73.95     72.54 o 
   1   3  11     2493.52     2874.11    289.34 o 
   2   3  11     6347.00     6463.30    330.53 o 
   3   3  11     2362.11     2326.91    163.77 o 
   4   3  11       62.25      131.72     77.10 o 
   5   3  11      516.47      582.21    122.11 o 
   6   3  11     2764.24     2676.10    260.87 o 
   7   3  11      586.42      612.20    164.88 o 
   8   3  11        1.17      -37.76    103.40 o 
   9   3  11      360.93      278.76    232.12 o 
  -9   4  11      518.34      958.12    269.68 o 
  -8   4  11     1541.93     1496.88    420.84 o 
  -7   4  11     4275.11     4019.68    498.87 o 
  -6   4  11      226.89      486.15    129.14 o 
  -5   4  11     2461.43     2783.65    305.48 o 
  -4   4  11      232.99      240.99    113.26 o 
  -3   4  11     6317.16     5938.91    550.08 o 
  -2   4  11    14115.08    13579.29    836.01 o 
  -1   4  11    10319.89    11579.97    950.05 o 
   0   4  11      692.15      783.21    102.22 o 
   1   4  11     9497.62     9520.59    559.57 o 
   2   4  11     2354.82     2240.66    177.51 o 
   3   4  11       55.67      103.04     76.21 o 
   4   4  11      254.27      335.58    103.24 o 
   5   4  11       23.28      241.58    168.97 o 
   6   4  11       70.79       15.19     95.47 o 
   7   4  11     7715.58     8104.96    910.11 o 
   8   4  11      321.40      558.57    228.37 o 
  -9   5  11       47.13       -7.58    162.51 o 
  -8   5  11     1426.86     1379.26    388.93 o 
  -7   5  11     1161.51     1223.46    260.09 o 
  -6   5  11       25.57       82.04    101.26 o 
  -5   5  11        1.04       47.97     90.39 o 
  -4   5  11      787.33      886.65    177.59 o 
  -3   5  11      155.91      120.72     85.55 o 
  -2   5  11    11696.04    13143.21    981.14 o 
  -1   5  11     1378.90     1306.84    169.57 o 
   0   5  11     1258.70     1288.43    130.52 o 
   1   5  11    12271.30    12510.54    676.28 o 
   2   5  11     3936.94     3527.20    255.08 o 
   3   5  11        5.21      148.06    189.93 o 
   4   5  11     2285.91     2807.16    325.96 o 
   5   5  11     1052.16     1231.95    248.65 o 
   6   5  11     2050.01     1889.80    323.86 o 
   7   5  11      305.83      651.71    213.05 o 
   8   5  11       29.07      -43.48    124.98 o 
  -8   6  11     2840.88     1417.53    946.66 o 
  -7   6  11     1435.69     1878.43    833.62 o 
  -6   6  11       33.59      -61.13    129.11 o 
  -5   6  11      111.88      346.90    143.49 o 
  -4   6  11     4985.79     5633.67    716.70 o 
  -3   6  11     2115.84     2576.81    291.97 o 
  -2   6  11     1674.30     1916.44    212.54 o 
  -1   6  11     1176.00     1417.74    175.95 o 
   0   6  11     6739.25     7562.21    490.44 o 
   1   6  11      688.76      727.95    114.88 o 
   2   6  11     1229.77     1284.30    182.22 o 
   3   6  11      139.44      465.36    189.78 o 
   4   6  11      524.34      553.27    162.39 o 
   5   6  11      317.91      450.36    191.68 o 
   6   6  11     3637.67     3335.00    477.23 o 
   7   6  11      113.30      216.32    154.17 o 
  -7   7  11       25.80      569.71    308.88 o 
  -6   7  11      267.73      268.12    178.39 o 
  -5   7  11       32.09      147.28    214.16 o 
  -4   7  11       20.87       95.62    107.58 o 
  -3   7  11     6135.46     7265.49    624.41 o 
  -2   7  11       50.60      383.80    135.17 o 
  -1   7  11     2523.46     3445.95    440.79 o 
   0   7  11     6367.91     6926.16    496.45 o 
   1   7  11     2018.01     2398.26    296.20 o 
   2   7  11      108.89      145.58    100.48 o 
   3   7  11     1037.04     1149.27    223.83 o 
   4   7  11       30.85     -136.63    136.63 o 
   5   7  11     3274.20     3735.12    562.64 o 
   6   7  11        4.09       65.28    141.27 o 
  -6   8  11      619.39      670.08    528.36 o 
  -5   8  11      204.90      275.11    206.20 o 
  -4   8  11      178.64      216.47    198.33 o 
  -3   8  11     2292.55     2566.31    377.00 o 
  -2   8  11      191.54      107.11    146.75 o 
  -1   8  11       10.06      -87.37    101.63 o 
   0   8  11      290.59      296.55    166.24 o 
   1   8  11       41.95      257.71    143.17 o 
   2   8  11      116.92      201.86    138.73 o 
   3   8  11     1953.48     1621.35    293.58 o 
   4   8  11       11.43      233.04    145.63 o 
   5   8  11      723.39      880.63    256.72 o 
  -5   9  11        5.16      124.67    188.26 o 
  -4   9  11      249.76      776.51    307.38 o 
  -3   9  11      494.57     1061.47    437.79 o 
  -2   9  11     4190.35     5296.28    848.81 o 
  -1   9  11      222.67      199.41    180.54 o 
   0   9  11     2371.29     3164.97    513.88 o 
   1   9  11      808.49     1120.39    281.41 o 
   2   9  11      575.83      420.38    189.30 o 
   3   9  11       15.49       50.51    141.14 o 
   4   9  11       76.80      155.12    157.28 o 
  -2  10  11      184.70      400.87    384.15 o 
  -1  10  11     5664.86     8344.46   1705.46 o 
   0  10  11     1442.40     1954.46    572.04 o 
   1  10  11     2025.71     1694.67    427.19 o 
 -10   0  12      552.15      828.16    746.86 o 
  -9   0  12      498.23      389.48    248.46 o 
  -8   0  12     7159.03     6620.84   1900.97 o 
  -7   0  12       46.75       56.99    150.73 o 
  -6   0  12     1276.53     1787.40    860.79 o 
  -5   0  12     3334.77     2235.01    446.23 o 
  -4   0  12     7068.97     5993.17    876.96 o 
  -3   0  12     6130.48     6341.17    907.36 o 
  -2   0  12      290.53      335.84    184.05 o 
  -1   0  12     3104.88     3447.76    537.33 o 
   0   0  12    10758.14    10616.17    721.52 o 
   1   0  12       53.73       10.90     74.42 o 
   2   0  12       14.74      124.48    115.90 o 
   3   0  12     4989.67     4635.11    488.49 o 
   4   0  12     1202.63     1308.40    187.59 o 
   5   0  12     1137.72     1220.47    208.79 o 
   6   0  12      211.40      225.74    118.52 o 
   7   0  12       35.33       18.30    148.75 o 
   8   0  12       21.87     -129.71    172.72 o 
   9   0  12      435.89      248.56    359.69 o 
 -10   1  12       69.88       84.83    155.22 o 
  -9   1  12     3792.05     4057.50    750.02 o 
  -8   1  12       11.14       86.71    170.03 o 
  -7   1  12      856.35     1029.10    257.52 o 
  -6   1  12        8.33       41.13    102.72 o 
  -5   1  12      541.18      732.07    187.59 o 
  -4   1  12     4319.06     3826.72    466.35 o 
  -3   1  12     6480.25     6182.55    606.62 o 
  -2   1  12     2370.11     2218.09    286.01 o 
  -1   1  12     2216.91     2546.09    197.99 o 
   0   1  12     5993.63     6295.55    416.76 o 
   1   1  12     5501.54     5414.83    325.15 o 
   2   1  12     3861.22     3846.57    317.08 o 
   3   1  12      538.90      763.16    101.99 o 
   4   1  12      773.12      863.09    108.40 o 
   5   1  12     9989.76    10111.50    607.71 o 
   6   1  12     1093.88     1188.59    180.50 o 
   7   1  12       26.70      -41.16     97.75 o 
   8   1  12     1290.28      826.77    222.55 o 
   9   1  12     1002.03      894.84    378.55 o 
 -10   2  12      366.13      185.27    205.07 o 
  -9   2  12      929.86     1012.15    302.46 o 
  -8   2  12      191.76       95.66    127.10 o 
  -7   2  12     2548.18     2265.95    357.20 o 
  -6   2  12     6532.45     6005.86    753.86 o 
  -5   2  12     9282.53     8877.46    969.88 o 
  -4   2  12    12196.39    11928.10   1114.85 o 
  -3   2  12    22024.31    21963.39   1907.82 o 
  -2   2  12     6152.13     6097.03    358.65 o 
  -1   2  12     2900.14     2972.58    244.02 o 
   0   2  12     1037.52     1039.10    142.55 o 
   1   2  12     6236.58     5861.31    386.58 o 
   2   2  12     3891.27     4020.03    266.45 o 
   3   2  12    14864.42    16431.73    941.57 o 
   4   2  12     6008.10     6699.68    421.48 o 
   5   2  12     4090.84     4821.72    406.23 o 
   6   2  12     7799.04     8808.40    694.35 o 
   7   2  12        3.40       88.73     93.73 o 
   8   2  12       34.23       69.06    171.66 o 
  -9   3  12     1151.35     1621.21    892.32 o 
  -8   3  12      122.68      102.53    133.22 o 
  -7   3  12     4035.04     3572.12    498.57 o 
  -6   3  12     8164.73     8091.48    880.20 o 
  -5   3  12      228.39      367.86    176.44 o 
  -4   3  12    27292.31    28202.41   2701.69 o 
  -3   3  12    14482.94    15572.31   1046.54 o 
  -2   3  12     2056.48     2187.87    323.06 o 
  -1   3  12     1328.44     1643.10    163.04 o 
   0   3  12     1981.39     1925.50    190.46 o 
   1   3  12      491.39      549.66     83.26 o 
   2   3  12    28211.00    29236.67   2068.63 o 
   3   3  12       59.60      146.08     61.65 o 
   4   3  12    16563.31    17867.92   1216.76 o 
   5   3  12    23068.78    24146.18   1590.42 o 
   6   3  12     1818.00     1965.41    241.15 o 
   7   3  12     1673.49     1637.35    294.10 o 
   8   3  12     1430.28     1047.74    332.84 o 
  -9   4  12      208.38      147.88    165.54 o 
  -8   4  12      251.61      253.51    261.55 o 
  -7   4  12      105.74      168.77    136.53 o 
  -6   4  12     1315.97     1522.98    316.55 o 
  -5   4  12     4748.62     5270.83    619.03 o 
  -4   4  12     6251.93     5988.34    547.99 o 
  -3   4  12     4333.34     4179.11    341.10 o 
  -2   4  12    11303.66    10838.50    895.62 o 
  -1   4  12     5578.45     6110.59    495.50 o 
   0   4  12     1285.90     1363.11    182.35 o 
   1   4  12      331.60      414.20     90.26 o 
   2   4  12      586.46      564.72     84.94 o 
   3   4  12     2384.70     2358.72    258.53 o 
   4   4  12     2990.18     2830.01    287.58 o 
   5   4  12      159.40      183.41     95.22 o 
   6   4  12     4056.53     4166.68    496.24 o 
   7   4  12      517.36      499.12    173.07 o 
   8   4  12        0.24      -23.74    135.36 o 
  -8   5  12      520.99      419.69    296.24 o 
  -7   5  12       92.05       76.20    218.27 o 
  -6   5  12      466.97      747.92    263.54 o 
  -5   5  12        1.88       34.98    115.31 o 
  -4   5  12       64.46      316.28    187.46 o 
  -3   5  12     2662.30     2911.31    330.64 o 
  -2   5  12       31.33        3.36     80.00 o 
  -1   5  12     2885.44     3408.46    479.72 o 
   0   5  12      412.34      610.43    113.83 o 
   1   5  12      471.33      444.40     94.70 o 
   2   5  12      483.14      617.89    137.39 o 
   3   5  12      331.75      325.45    121.99 o 
   4   5  12      909.63      980.08    188.06 o 
   5   5  12      421.76      470.28    206.09 o 
   6   5  12      814.13      976.06    216.81 o 
   7   5  12      100.62       94.35    126.67 o 
  -8   6  12      584.67      835.08    309.34 o 
  -7   6  12     1091.43     1188.42    390.70 o 
  -6   6  12       22.20       -5.88    156.43 o 
  -5   6  12       30.03      142.58    133.17 o 
  -4   6  12      541.30      681.81    179.36 o 
  -3   6  12      108.18       61.48     87.69 o 
  -2   6  12     1487.00     1731.27    236.99 o 
  -1   6  12        1.30       40.11     78.44 o 
   0   6  12      559.12      690.86    126.99 o 
   1   6  12     1761.41     1563.59    168.17 o 
   2   6  12      379.58      307.90    119.24 o 
   3   6  12      269.83      287.75    126.29 o 
   4   6  12        1.13     -107.07    113.51 o 
   5   6  12       86.86      184.21    143.86 o 
   6   6  12       41.94       19.65    115.14 o 
   7   6  12       55.51       72.98    150.35 o 
  -7   7  12      231.47      822.21    370.73 o 
  -6   7  12      906.52      391.14    468.44 o 
  -5   7  12      486.90      389.88    202.66 o 
  -4   7  12     4151.05     4735.63    651.90 o 
  -3   7  12      797.66     1255.60    224.69 o 
  -2   7  12      823.74      806.24    181.56 o 
  -1   7  12     1648.66     2074.45    292.08 o 
   0   7  12      894.25      722.62    187.92 o 
   1   7  12      650.82      846.86    194.66 o 
   2   7  12      605.92      722.88    178.23 o 
   3   7  12      504.84      729.30    216.00 o 
   4   7  12     3038.38     3163.25    452.81 o 
   5   7  12      238.29       87.03    130.29 o 
   6   7  12        5.99     -154.66    155.54 o 
  -6   8  12      264.31      746.60    426.89 o 
  -5   8  12     9261.96    10499.56   1740.37 o 
  -4   8  12      140.66      204.15    202.13 o 
  -3   8  12     1366.76     1924.83    314.80 o 
  -2   8  12     6492.08     8715.88    922.01 o 
  -1   8  12        2.67     -123.66    144.85 o 
   0   8  12      573.30      890.97    243.38 o 
   1   8  12      139.00       19.75    123.49 o 
   2   8  12      155.51      265.60    167.19 o 
   3   8  12    11105.86    10740.90   1183.39 o 
   4   8  12     1238.02     1359.94    315.06 o 
   5   8  12     2088.66     2080.08    717.44 o 
  -4   9  12     3625.65     4147.07    869.34 o 
  -3   9  12     4475.67     6522.55   1427.96 o 
  -2   9  12      618.06     1024.57    429.22 o 
  -1   9  12     2524.16     3457.57    612.41 o 
   0   9  12      883.74     1579.21    380.29 o 
   1   9  12     2235.07     2561.99    471.90 o 
   2   9  12       45.18      350.86    192.95 o 
   3   9  12      622.45      297.04    182.03 o 
  -9   1  13      194.30      401.95    203.17 o 
  -8   1  13       35.68      -21.65    119.51 o 
  -7   1  13     1064.52      968.69    268.15 o 
  -6   1  13        7.42      185.29    147.84 o 
  -5   1  13     1010.10      996.98    249.27 o 
  -4   1  13       29.48      130.60    121.14 o 
  -3   1  13      570.28      943.70    209.10 o 
  -2   1  13     4701.25     4998.02    561.15 o 
  -1   1  13     2829.17     2838.82    371.01 o 
   0   1  13     3855.58     4034.06    355.17 o 
   1   1  13     5494.16     5311.10    334.48 o 
   2   1  13       50.61      383.31    115.75 o 
   3   1  13     1050.59      951.25    134.90 o 
   4   1  13      615.60      690.41    110.51 o 
   5   1  13      555.37      639.06    142.11 o 
   6   1  13     1028.89      940.16    195.18 o 
   7   1  13     1162.74     1254.81    269.97 o 
   8   1  13     1312.43     1405.51    366.24 o 
  -9   2  13      568.35      674.77    235.49 o 
  -8   2  13      312.11      543.79    203.28 o 
  -7   2  13      611.32      585.30    201.68 o 
  -6   2  13      691.96      670.73    228.63 o 
  -5   2  13      319.34      312.86    152.37 o 
  -4   2  13     4080.38     4094.90    533.41 o 
  -3   2  13      700.14      600.36    180.79 o 
  -2   2  13     1540.60     1604.03    258.35 o 
  -1   2  13    11009.30    13286.22   1323.66 o 
   0   2  13     1690.36     1778.68    209.04 o 
   1   2  13      779.25      850.96    182.36 o 
   2   2  13     3514.56     3891.51    294.08 o 
   3   2  13      232.28      307.79     89.13 o 
   4   2  13     1685.69     1478.37    186.58 o 
   5   2  13       98.94      192.10    102.62 o 
   6   2  13       55.40       44.45    140.05 o 
   7   2  13     1095.00     1384.68    350.58 o 
   8   2  13      651.21      519.73    281.40 o 
  -9   3  13      304.26      777.42    506.68 o 
  -8   3  13     2162.89     1665.37    362.70 o 
  -7   3  13       83.05      261.72    163.55 o 
  -6   3  13       94.74       92.42    133.65 o 
  -5   3  13      687.26      727.48    210.66 o 
  -4   3  13     2699.54     2308.11    401.30 o 
  -3   3  13      128.75       47.87    101.24 o 
  -2   3  13     3349.53     4039.70    350.52 o 
  -1   3  13      228.04      321.76    106.90 o 
   0   3  13     1961.27     1803.42    252.34 o 
   1   3  13     3639.18     3844.64    320.69 o 
   2   3  13     2235.44     2193.07    236.39 o 
   3   3  13        3.74       65.32     60.39 o 
   4   3  13      506.36      415.87    121.48 o 
   5   3  13     2069.42     1897.96    236.71 o 
   6   3  13     2349.21     2311.37    254.29 o 
   7   3  13       29.68       -8.94    120.23 o 
   8   3  13       50.92      -15.29    180.56 o 
  -8   4  13     1529.65     1337.21    382.18 o 
  -7   4  13     2270.47     1960.23    374.52 o 
  -6   4  13       77.41      112.94    149.97 o 
  -5   4  13      582.26      348.85    177.96 o 
  -4   4  13      922.57      960.95    241.46 o 
  -3   4  13     9094.70     8074.52    828.90 o 
  -2   4  13      396.01      523.12    178.67 o 
  -1   4  13     3364.32     3629.74    557.98 o 
   0   4  13    18499.77    21906.22   1860.15 o 
   1   4  13     9276.00     9361.29    984.76 o 
   2   4  13     1983.34     1725.22    189.10 o 
   3   4  13      759.41      915.14    166.88 o 
   4   4  13     1528.84     1353.21    223.69 o 
   5   4  13     2007.98     2250.53    277.13 o 
   6   4  13        3.65     -117.64    118.48 o 
   7   4  13     1451.19     1191.52    255.48 o 
  -8   5  13     1725.44     1960.36    469.91 o 
  -7   5  13      190.07      167.71    207.58 o 
  -6   5  13      297.44      323.32    181.24 o 
  -5   5  13      900.17     1189.44    284.87 o 
  -4   5  13      506.02      603.74    209.31 o 
  -3   5  13      475.74      712.69    232.00 o 
  -2   5  13     2382.59     3011.11    387.23 o 
  -1   5  13      752.56      844.44    153.94 o 
   0   5  13      874.70      938.39    150.17 o 
   1   5  13     8645.31     7973.75    777.51 o 
   2   5  13      215.88      267.19    107.53 o 
   3   5  13        3.46       53.89     85.93 o 
   4   5  13     1901.39     1822.79    265.74 o 
   5   5  13      977.04     1050.67    222.19 o 
   6   5  13     3003.70     2842.61    418.51 o 
   7   5  13        5.32       95.52    137.13 o 
  -7   6  13     1121.83     1174.78    403.98 o 
  -6   6  13       61.25      133.92    191.01 o 
  -5   6  13      534.39      530.49    212.98 o 
  -4   6  13     2759.82     3018.30    452.96 o 
  -3   6  13       55.41      -54.20     86.71 o 
  -2   6  13      890.49      706.46    212.66 o 
  -1   6  13     3149.11     3815.57    517.07 o 
   0   6  13      682.16      644.18    124.28 o 
   1   6  13      695.93      723.46    182.90 o 
   2   6  13      618.31      775.66    197.32 o 
   3   6  13      725.73      520.53    152.04 o 
   4   6  13      397.91      301.93    148.93 o 
   5   6  13       10.57      222.09    194.20 o 
   6   6  13      381.05      141.46    151.34 o 
  -6   7  13      386.18      846.14    637.80 o 
  -5   7  13     1606.35     2058.17    516.61 o 
  -4   7  13      129.83      144.92    127.01 o 
  -3   7  13      503.96      727.01    185.54 o 
  -2   7  13     1238.60     1692.14    273.76 o 
  -1   7  13     2131.01     2214.10    488.68 o 
   0   7  13      297.67       85.53    130.45 o 
   1   7  13      955.88      877.65    228.24 o 
   2   7  13     2360.39     1937.26    343.26 o 
   3   7  13        7.11       39.81    117.29 o 
   4   7  13       88.41       84.60    146.78 o 
   5   7  13     2881.14     2317.45    440.23 o 
  -5   8  13      516.20      548.76    573.79 o 
  -4   8  13     1717.24     1820.93    536.49 o 
  -3   8  13      704.75      944.57    384.21 o 
  -2   8  13      126.18      149.94    129.83 o 
  -1   8  13       56.20      301.63    245.71 o 
   0   8  13        2.99       65.22    143.91 o 
   1   8  13     3837.69     4258.95    619.83 o 
   2   8  13       10.72      -56.26    164.32 o 
   3   8  13     1037.10      927.33    278.85 o 
  -2   9  13     2828.92     4826.63   1355.44 o 
  -1   9  13      975.57     1633.26    654.86 o 
   0   9  13     3120.14     3712.24    695.36 o 
   1   9  13     4907.05     4827.79    787.73 o 
  -9   0  14     2474.58     2414.50   1242.66 o 
  -8   0  14     6236.66     5826.23   1331.73 o 
  -7   0  14      864.46      893.28    429.55 o 
  -6   0  14      858.43     1269.32    847.09 o 
  -5   0  14     4171.18     3943.96    768.94 o 
  -4   0  14     7251.91     6604.18   1146.22 o 
  -3   0  14    18690.15    18697.81   2708.90 o 
  -2   0  14     4275.58     3952.74    899.05 o 
  -1   0  14      265.78     1034.50    680.26 o 
   0   0  14    18869.79    20577.94   2781.64 o 
   1   0  14      198.21      130.33    263.08 o 
   2   0  14     6052.21     5207.32    543.86 o 
   3   0  14     5388.89     5548.09    601.25 o 
   4   0  14     3603.77     3486.81    454.39 o 
   5   0  14    12923.95    13517.30   1458.97 o 
   6   0  14     1789.38     2015.56    634.57 o 
   7   0  14     1041.45     1451.93    427.71 o 
  -9   1  14     2373.23     2070.04    438.30 o 
  -8   1  14     2540.27     2241.10    410.19 o 
  -7   1  14      150.10      333.66    193.44 o 
  -6   1  14     5335.02     4192.12    603.37 o 
  -5   1  14       37.12      113.74    128.01 o 
  -4   1  14     4860.97     4911.91    640.20 o 
  -3   1  14     4863.20     4302.01    578.69 o 
  -2   1  14    10024.04     9810.23   1047.79 o 
  -1   1  14    10746.59    11337.11   1157.84 o 
   0   1  14     2309.62     2444.14    357.54 o 
   1   1  14     6480.41     6363.18    532.72 o 
   2   1  14      908.07      592.73    101.41 o 
   3   1  14     1461.60     1637.50    189.72 o 
   4   1  14        2.90       32.82     73.67 o 
   5   1  14      178.92      340.29    135.01 o 
   6   1  14     6323.72     6703.82    747.85 o 
   7   1  14      182.45      283.80    160.43 o 
  -8   2  14     2493.64     2004.79    405.17 o 
  -7   2  14     1142.73     1155.72    295.66 o 
  -6   2  14      660.39      645.54    236.99 o 
  -5   2  14        3.14      -66.61    161.24 o 
  -4   2  14     2071.18     1981.48    361.83 o 
  -3   2  14    10997.09     9929.46   1094.91 o 
  -2   2  14      460.45      420.16    163.45 o 
  -1   2  14      546.85      729.46    213.01 o 
   0   2  14    15408.40    15590.82   1159.03 o 
   1   2  14     3355.23     3551.92    463.02 o 
   2   2  14      387.72      567.33    141.53 o 
   3   2  14       72.19      -37.54     70.64 o 
   4   2  14     8927.14    10158.87    915.62 o 
   5   2  14     3718.31     4428.91    473.88 o 
   6   2  14     2487.17     2587.21    359.69 o 
   7   2  14       91.98      221.57    199.15 o 
  -8   3  14     4498.31     3483.89    608.74 o 
  -7   3  14      587.76      509.35    222.60 o 
  -6   3  14       15.78       -6.36    118.51 o 
  -5   3  14     3632.40     3673.78    611.99 o 
  -4   3  14     2188.98     2310.26    423.72 o 
  -3   3  14     1504.04     1402.28    276.84 o 
  -2   3  14     1416.44     1424.88    271.74 o 
  -1   3  14     7440.75     6653.58    707.01 o 
   0   3  14     2176.10     2327.69    251.10 o 
   1   3  14     4076.69     4384.86    402.56 o 
   2   3  14     2067.76     2328.78    272.02 o 
   3   3  14     2707.18     3364.46    610.20 o 
   4   3  14      282.41      408.24    139.21 o 
   5   3  14     8782.44    10001.48    879.72 o 
   6   3  14      164.98        4.39     97.08 o 
   7   3  14     1325.98     1435.42    385.44 o 
  -8   4  14     1457.42     1339.25    417.90 o 
  -7   4  14        3.59      -95.71    155.32 o 
  -6   4  14      292.43      210.23    171.20 o 
  -5   4  14      658.14      617.67    219.84 o 
  -4   4  14       33.13     -119.78    147.69 o 
  -3   4  14     2138.96     1902.08    334.71 o 
  -2   4  14      148.39      267.71    151.97 o 
  -1   4  14      717.89      807.64    211.46 o 
   0   4  14     5639.87     5551.85    533.69 o 
   1   4  14       29.78       27.91     77.15 o 
   2   4  14      156.66      158.12    177.85 o 
   3   4  14      257.34      163.80    124.42 o 
   4   4  14      365.27      255.94    128.75 o 
   5   4  14      850.56      652.09    177.49 o 
   6   4  14      322.42      289.28    160.82 o 
  -7   5  14     1093.38      664.18    314.84 o 
  -6   5  14     2169.14     1662.77    424.30 o 
  -5   5  14     3154.10     2773.05    474.95 o 
  -4   5  14      560.28      899.99    354.22 o 
  -3   5  14     4068.89     4119.89    551.86 o 
  -2   5  14     7058.36     7120.22    656.99 o 
  -1   5  14      991.95     1322.25    220.69 o 
   0   5  14       35.61       -2.37     71.94 o 
   1   5  14      695.86      834.83    183.19 o 
   2   5  14     2686.29     2880.88    414.48 o 
   3   5  14     3833.96     3983.07    510.94 o 
   4   5  14      176.65      115.79    223.49 o 
   5   5  14     1348.47     1554.55    298.92 o 
   6   5  14     2372.02     2400.32    441.58 o 
  -6   6  14        6.07     -124.41    220.01 o 
  -5   6  14      700.72      479.56    207.24 o 
  -4   6  14     6455.90     6185.73    801.63 o 
  -3   6  14     3256.58     3242.35    459.72 o 
  -2   6  14       71.35      343.84    133.25 o 
  -1   6  14     5786.94     5903.39    869.03 o 
   0   6  14     4891.38     4493.42    395.05 o 
   1   6  14     1561.17     1664.68    308.32 o 
   2   6  14       82.02       73.19    120.67 o 
   3   6  14      201.01       82.81    132.54 o 
   4   6  14     5199.69     4936.02    681.89 o 
   5   6  14     1980.92     1640.40    351.21 o 
  -5   7  14      577.73      526.22    288.72 o 
  -4   7  14      935.60      790.74    218.82 o 
  -3   7  14       66.23      100.56    143.08 o 
  -2   7  14     7989.31     8228.75   1332.90 o 
  -1   7  14     3247.09     3925.55    588.40 o 
   0   7  14      386.26      328.94    186.79 o 
   1   7  14     4632.42     4811.31    660.77 o 
   2   7  14      114.80      -10.70    119.52 o 
   3   7  14      681.11      768.81    239.73 o 
   4   7  14      745.21      786.45    258.06 o 
  -3   8  14        0.10     -233.62    354.91 o 
  -2   8  14     3231.97     3364.98    730.31 o 
  -1   8  14     1343.39     1804.05    429.90 o 
   0   8  14      260.80       -8.37    150.70 o 
   1   8  14       48.81      -73.78    170.44 o 
   2   8  14     1660.73     1698.44    391.09 o 
  -8   1  15      716.90     1004.24    301.17 o 
  -7   1  15     1087.51      902.46    315.05 o 
  -6   1  15      454.13      203.41    173.38 o 
  -5   1  15      100.26      146.65    167.98 o 
  -4   1  15        3.24       39.46    166.21 o 
  -3   1  15     2164.53     1996.46    388.63 o 
  -2   1  15     1520.76     1424.00    314.81 o 
  -1   1  15     5736.23     5580.68    723.47 o 
   0   1  15     2964.82     3034.14    460.91 o 
   1   1  15     4137.04     4264.09    568.52 o 
   2   1  15     4323.96     4140.79    564.92 o 
   3   1  15      112.83      126.05     95.47 o 
   4   1  15      229.33      338.21    137.99 o 
   5   1  15        0.79      139.24    113.22 o 
   6   1  15       37.53      113.46    142.27 o 
   7   1  15     1607.96     1780.04    373.15 o 
  -8   2  15      547.91      564.06    252.92 o 
  -7   2  15      661.63      809.01    317.15 o 
  -6   2  15       35.14      -86.53    158.97 o 
  -5   2  15      134.40      127.14    159.42 o 
  -4   2  15      534.15      480.28    291.61 o 
  -3   2  15       53.47     -163.21    163.21 o 
  -2   2  15     1710.93     1481.56    309.95 o 
  -1   2  15      134.31      250.78    161.41 o 
   0   2  15      756.72      628.22    198.86 o 
   1   2  15     7996.68     7986.52    920.00 o 
   2   2  15     1675.35     1865.20    255.59 o 
   3   2  15      404.90      385.26    141.20 o 
   4   2  15      937.22     1303.96    247.78 o 
   5   2  15      265.34      315.99    155.44 o 
   6   2  15      870.17     1119.83    280.87 o 
  -7   3  15      565.00      813.31    290.78 o 
  -6   3  15       19.24      239.52    210.21 o 
  -5   3  15     1434.53     1687.55    426.74 o 
  -4   3  15     2657.60     2650.17    511.18 o 
  -3   3  15       24.48      139.11    147.33 o 
  -2   3  15      340.11      183.36    148.98 o 
  -1   3  15     2998.89     3175.71    499.01 o 
   0   3  15     1004.66      909.60    240.37 o 
   1   3  15      207.94      204.86    128.44 o 
   2   3  15        6.07       59.45    126.92 o 
   3   3  15     1833.77     1921.46    333.31 o 
   4   3  15       28.02      267.17    160.61 o 
   5   3  15      941.52      867.89    228.74 o 
   6   3  15       33.94      257.68    206.71 o 
  -7   4  15      609.69      284.92    239.59 o 
  -6   4  15       97.75       27.92    150.67 o 
  -5   4  15      221.62      293.17    197.82 o 
  -4   4  15      901.91     1167.76    301.84 o 
  -3   4  15     6004.97     5320.59    688.14 o 
  -2   4  15     2112.98     2054.40    399.68 o 
  -1   4  15      334.23      559.38    241.35 o 
   0   4  15    12471.09    13102.59   1374.87 o 
   1   4  15      306.06      307.76    136.81 o 
   2   4  15        2.42      -35.19    115.31 o 
   3   4  15     3712.08     4069.12    552.03 o 
   4   4  15     2323.68     2503.88    430.03 o 
   5   4  15     2005.35     2548.16    473.27 o 
   6   4  15      304.92      198.47    184.47 o 
  -6   5  15      665.54      651.14    252.43 o 
  -5   5  15      476.24      322.60    199.48 o 
  -4   5  15     2877.88     2779.65    485.08 o 
  -3   5  15       40.72       -5.18    145.43 o 
  -2   5  15      235.24      220.81    214.60 o 
  -1   5  15     4970.57     4090.82    498.19 o 
   0   5  15       11.88       87.26     99.65 o 
   1   5  15        7.92      282.80    231.52 o 
   2   5  15      774.97      873.22    226.17 o 
   3   5  15        0.79       19.76    116.98 o 
   4   5  15      243.21      247.31    188.71 o 
   5   5  15       66.88       63.43    147.56 o 
  -5   6  15      449.25      548.31    295.45 o 
  -4   6  15       41.29      105.19    155.71 o 
  -3   6  15      705.25      543.80    208.40 o 
  -2   6  15     1488.18     1509.22    327.67 o 
  -1   6  15       12.60      -61.35    106.56 o 
   0   6  15      223.66      302.12    156.92 o 
   1   6  15     5071.55     5229.65    694.80 o 
   2   6  15     1942.92     2000.66    382.92 o 
   3   6  15       50.18       72.85    144.70 o 
   4   6  15      992.65      992.13    291.68 o 
  -4   7  15     1005.04     1050.89    363.37 o 
  -3   7  15      168.79      531.09    237.57 o 
  -2   7  15      594.91      918.80    299.97 o 
  -1   7  15      454.89      407.92    246.59 o 
   0   7  15     3473.45     3648.64    643.97 o 
   1   7  15     1116.90     1196.71    342.36 o 
   2   7  15     5121.44     4884.14    785.23 o 
  -7   0  16     1455.61     1889.95    631.77 o 
  -6   0  16      812.66      545.81    347.91 o 
  -5   0  16     1885.60     1614.74    578.60 o 
  -4   0  16       24.29      145.29    227.90 o 
  -3   0  16     3252.55     3543.42    848.62 o 
  -2   0  16       35.82      -27.31    213.67 o 
  -1   0  16     6175.58     5763.67   1220.81 o 
   0   0  16     3545.01     3506.56    791.73 o 
   1   0  16     6104.51     5578.43   1234.96 o 
   2   0  16      482.86      277.64    230.98 o 
   3   0  16      204.95      465.63    307.28 o 
   4   0  16       98.83       28.88    206.03 o 
   5   0  16     8725.50     9681.31   2269.83 o 
   6   0  16      528.41      767.10    518.04 o 
  -7   1  16      108.93      218.70    211.02 o 
  -6   1  16       99.64      212.35    180.01 o 
  -5   1  16     3781.02     3702.71    653.11 o 
  -4   1  16     2598.51     1897.87    424.32 o 
  -3   1  16     3105.34     2890.39    527.45 o 
  -2   1  16      200.91       71.60    154.77 o 
  -1   1  16      728.87      762.36    260.65 o 
   0   1  16    14847.11    14210.00   1664.07 o 
   1   1  16       18.65       72.39    144.56 o 
   2   1  16      197.61      220.42    156.57 o 
   3   1  16     3795.46     3573.67    519.01 o 
   4   1  16     2148.77     2396.59    452.49 o 
   5   1  16       84.82       55.74    262.29 o 
   6   1  16     1535.68     2041.10    609.47 o 
  -7   2  16     3506.61     2649.86    585.90 o 
  -6   2  16     9919.41     8298.79   1291.30 o 
  -5   2  16        4.56      -29.10    158.90 o 
  -4   2  16     2839.73     2713.15    517.49 o 
  -3   2  16     2628.61     2772.84    561.93 o 
  -2   2  16      647.47      902.06    282.21 o 
  -1   2  16      395.34      441.06    198.03 o 
   0   2  16     3221.58     2955.59    472.02 o 
   1   2  16     5603.43     5488.25    790.70 o 
   2   2  16     6072.59     5997.59    689.08 o 
   3   2  16     3175.63     3707.48    658.54 o 
   4   2  16     5394.79     5570.77    719.60 o 
   5   2  16      348.12      258.84    166.59 o 
  -7   3  16     1181.38     1044.79    376.40 o 
  -6   3  16      259.45       88.96    186.49 o 
  -5   3  16    11732.97    10279.93   1528.44 o 
  -4   3  16     2091.09     2371.63    540.15 o 
  -3   3  16     1032.54      959.29    289.04 o 
  -2   3  16     2722.22     2060.84    404.27 o 
  -1   3  16      356.86      332.55    178.93 o 
   0   3  16     8000.24     7747.68    897.41 o 
   1   3  16     2244.53     2339.63    417.12 o 
   2   3  16       12.42      167.94    194.15 o 
   3   3  16    11062.59    12482.59   1919.24 o 
   4   3  16     2857.25     2934.61    491.50 o 
   5   3  16       88.58      229.50    176.36 o 
  -6   4  16     3027.29     2237.96    517.60 o 
  -5   4  16       19.97     -189.80    190.57 o 
  -4   4  16      724.60      660.79    261.46 o 
  -3   4  16      345.47      257.14    179.48 o 
  -2   4  16     1739.23     1763.38    420.00 o 
  -1   4  16     2059.10     2012.84    413.69 o 
   0   4  16       60.64      -13.86    124.02 o 
   1   4  16     5579.48     5130.17   1264.13 o 
   2   4  16     2271.63     1696.82    403.44 o 
   3   4  16       17.21     -144.95    176.51 o 
   4   4  16     1135.47      968.75    319.64 o 
   5   4  16        0.47     -221.58    228.37 o 
  -5   5  16        0.43       41.99    151.92 o 
  -4   5  16      290.04      344.02    203.35 o 
  -3   5  16     1055.16     1141.50    307.74 o 
  -2   5  16     2992.89     2410.73    421.69 o 
  -1   5  16      161.00      571.21    234.06 o 
   0   5  16     4453.67     4585.29    855.05 o 
   1   5  16      372.49      313.59    198.77 o 
   2   5  16      990.47      863.84    356.86 o 
   3   5  16        1.89     -135.77    221.22 o 
   4   5  16     1269.68     1379.84    455.89 o 
  -4   6  16      478.95      227.66    203.62 o 
  -3   6  16     1788.64     1696.41    339.44 o 
  -2   6  16      430.78      166.52    130.73 o 
  -1   6  16     2827.60     2403.34    504.79 o 
   0   6  16      767.25     1249.21    407.00 o 
   1   6  16      297.82       39.60    178.68 o 
   2   6  16      483.18      429.04    295.12 o 
  -1   7  16        0.16      -19.08    214.68 o 
  -6   1  17       48.69       56.40    189.48 o 
  -5   1  17      298.98      532.02    255.43 o 
  -4   1  17      147.46       50.40    186.27 o 
  -3   1  17     1494.35     1280.54    366.54 o 
  -2   1  17      549.69      600.92    268.06 o 
  -1   1  17      248.10      522.57    261.50 o 
   0   1  17     6973.52     7041.01   1020.48 o 
   1   1  17      203.14      -22.63    147.64 o 
   2   1  17     1717.82     1762.71    379.68 o 
   3   1  17     2750.35     2698.30    648.83 o 
   4   1  17      613.20      452.75    301.20 o 
   5   1  17        0.80      173.91    218.79 o 
  -6   2  17     1763.12     1423.99    453.27 o 
  -5   2  17      661.78      449.77    261.57 o 
  -4   2  17       32.67       -3.72    146.52 o 
  -3   2  17       49.73      272.78    214.84 o 
  -2   2  17      258.97      471.47    258.31 o 
  -1   2  17     3700.33     2726.64    513.11 o 
   0   2  17       50.44      -87.60    149.64 o 
   1   2  17     3565.89     3554.33    573.40 o 
   2   2  17     1777.70     2444.59    600.51 o 
   3   2  17        0.90        5.17    234.16 o 
   4   2  17     1636.51     2143.21    501.32 o 
  -5   3  17      189.75      300.52    250.10 o 
  -4   3  17      908.69      697.61    368.91 o 
  -3   3  17       86.75      227.84    213.10 o 
  -2   3  17      527.30      397.13    219.15 o 
  -1   3  17     2660.98     2591.21    473.78 o 
   0   3  17      148.48       82.83    132.61 o 
   1   3  17      759.28      726.57    216.50 o 
   2   3  17     1551.66     2102.47    554.26 o 
   3   3  17      333.29      775.41    331.54 o 
   4   3  17      429.26      590.68    290.78 o 
  -5   4  17      779.64      569.72    269.24 o 
  -4   4  17      393.29      319.55    218.38 o 
  -3   4  17      129.70      172.06    196.48 o 
  -2   4  17     2762.76     2985.23    648.35 o 
  -1   4  17     1668.33     1667.86    392.97 o 
   0   4  17      317.19      368.14    186.08 o 
   1   4  17     2210.90     2596.69    601.43 o 
   2   4  17     2035.84     1812.69    464.40 o 
   3   4  17      334.16      701.58    302.74 o 
  -4   5  17     4114.95     2646.10    599.36 o 
  -3   5  17       58.04        7.00    157.27 o 
  -2   5  17        6.46      296.66    225.19 o 
  -1   5  17     3604.20     3195.78    702.86 o 
   0   5  17      310.06      164.67    232.47 o 
   1   5  17     2017.02     2350.76    520.01 o 
   2   5  17      713.77      612.36    291.43 o 
  -5   0  18    24098.67    20864.18   4247.00 o 
  -4   0  18     2273.35     1238.67    601.33 o 
  -3   0  18      841.11     1260.30    616.02 o 
  -2   0  18    12096.85    11495.50   2460.99 o 
  -1   0  18       90.92       -0.35    240.33 o 
   0   0  18      204.24      247.49    328.00 o 
   1   0  18     1500.86     1564.43    618.69 o 
   2   0  18      505.43       -2.20    229.32 o 
   3   0  18     7515.08     6222.54   2129.52 o 
  -5   1  18      942.65      716.43    331.44 o 
  -4   1  18     5946.06     4688.86    959.78 o 
  -3   1  18     2291.65     2239.89    539.71 o 
  -2   1  18     1142.93      473.72    264.76 o 
  -1   1  18     2601.87     2275.30    525.67 o 
   0   1  18     1733.72     1745.91    450.47 o 
   1   1  18     1984.58     1901.37    476.88 o 
   2   1  18     1414.94     1066.57    456.72 o 
   3   1  18     3455.52     3087.75    737.86 o 
  -4   2  18      196.31      260.54    247.75 o 
  -3   2  18     1045.60      856.14    342.30 o 
  -2   2  18      405.92      267.41    228.93 o 
  -1   2  18      109.56      -37.66    179.69 o 
   0   2  18     1812.88     1297.62    398.02 o 
   1   2  18      656.26     1180.40    321.51 o 
   2   2  18      265.68      630.01    329.75 o 
   3   2  18       40.54       63.17    212.01 o 
  -4   3  18       52.80       26.88    203.76 o 
  -3   3  18       36.13     -112.93    176.62 o 
  -2   3  18      768.32      764.50    309.47 o 
  -1   3  18      419.07      224.44    195.04 o 
   0   3  18     2350.38     2446.86    560.50 o 
   1   3  18      595.39      429.67    348.11 o 
   2   3  18       32.53      344.42    270.77 o 
  -3   4  18      138.39      158.29    218.69 o 
  -2   4  18      299.33        6.96    171.68 o 
  -1   4  18      430.48      527.96    380.99 o 
   0   4  18      322.77      241.41    259.78 o 
   1   4  18     2464.26     2043.48    595.96 o 
  -3   1  19        6.68       34.04    186.34 o 
  -2   1  19      695.68      557.89    313.52 o 
  -1   1  19     1466.34     1020.86    373.53 o 
   0   1  19     1834.63     2039.93    593.63 o 
   1   1  19     3096.98     2944.05    999.66 o 
  -2   2  19      507.14      207.30    235.73 o 
  -1   2  19     3483.10     2841.51    647.04 o 
   0   2  19      817.97      705.39    462.98 o 
                                                 
